# Supplementary material for: Aging-related features predict prognosis and immunotherapy efficacy in hepatocellular carcinoma
Source: Front Immunol. 2022 Sep 15;13:951459. doi: 10.3389/fimmu.2022.951459 (PMC9521435; doi:10.3389/fimmu.2022.951459)
Supplement: Supplementary file 5 [file Table_1.xls]

## Sheet: Mutsig2CV
gene	expr	reptime	hic	N_nonsilent	N_silent	N_noncoding	n_nonsilent	n_silent	n_noncoding	nnei	x	X	p	q
C3orf70	760533	598	32	737068	198584	0	16	0	0	50	67	28144956	0	0
CDKN1A	904665	228	37	467208	154500	0	46	2	0	1	2	425596	0	0
CDKN2A	225405	357	-15	982620	255852	0	31	0	0	50	53	25462012	0	0
HRAS	1970020	236	42	636540	177984	0	18	0	0	50	73	23446096	0	0
KDM6A	59340	NaN	36	4205284	1131764	0	117	7	0	2	10	1474548	0	0
RB1	349930	450	41	2846096	727180	0	84	2	0	50	76	26046640	0	0
STAG2	338292	NaN	7	3925536	943068	0	59	8	0	13	15	5072132	0	0
TP53	2069567	213	34	1272668	351436	0	219	5	0	10	12	2604252	0	0
ZFP36L1	543449	259	46	955428	306528	0	33	2	0	50	51	21523704	0	0
ARID1A	975965	182	27	6591176	1979248	0	124	7	0	3	34	7025836	1.11022e-16	2.0941e-13
TSC1	1919595	461	33	3467392	956252	0	33	5	0	50	62	22505088	3.33067e-16	5.71119e-13
ELF3	751933	168	31	1124348	294580	0	65	2	0	2	3	995392	9.99201e-16	1.57058e-12
PIK3CA	401889	613	11	3252328	810404	0	92	1	0	19	28	10461504	1.9984e-15	2.89953e-12
PSIP1	200332	583	6	1682196	391812	0	21	1	0	50	55	24030724	7.6898e-11	1.03604e-07
FBXW7	117295	501	51	2514848	674032	0	35	1	0	5	6	3920592	1.52482e-10	1.91741e-07
CREBBP	637890	242	39	7170860	2036104	0	47	5	0	10	19	7163032	7.28005e-10	8.58227e-07
RHOB	621277	189	19	562792	167684	0	26	1	0	29	36	12076132	1.73894e-09	1.9294e-06
EP300	1167197	154	42	7137076	1966064	0	67	6	0	3	8	2912016	3.97809e-09	4.16859e-06
FGFR3	859388	222	42	2494248	771264	0	62	5	0	5	16	3335552	6.10785e-09	6.06349e-06
ATM	415837	582	16	9309964	2331920	0	61	4	0	13	15	6287944	8.00671e-07	0.000755113
KRAS	259193	512	16	706168	170156	0	16	0	0	50	54	23747680	1.37345e-06	0.00123362
PTEN	259678	300	34	1247536	290048	0	14	0	0	50	50	21106760	1.62389e-06	0.00139227
FOXQ1	114944	481	14	1091800	406232	0	13	3	0	11	13	5155768	1.94293e-06	0.00159337
FOXA1	67481	487	-58	1341472	417356	0	14	2	0	50	74	20183468	2.28906e-06	0.00179901
NFE2L2	372300	145	36	1793436	473388	0	26	1	0	50	61	22077020	1.09786e-05	0.00828316
KLF5	274388	328	28	1320048	393048	0	17	3	0	50	72	23930608	1.57304e-05	0.0114118
PARD3	139914	776	0	4095692	1097980	0	24	2	0	16	12	7904220	2.19767e-05	0.0153528
EPHA2	866090	197	37	2876172	825648	0	20	3	0	50	71	25965476	5.48474e-05	0.0357103
RBM10	819569	NaN	38	2790064	770852	0	15	4	0	50	52	19183956	5.4904e-05	0.0357103
RHOA	1623187	201	33	584628	154500	0	17	1	0	14	16	4528704	5.79563e-05	0.0364391
ATAD5	605762	209	25	5549228	1400800	0	30	1	0	1	1	2884412	6.35616e-05	0.0386741
GPS2	1911735	206	36	1003220	264916	0	11	1	0	50	69	25544000	0.000115689	0.0681917
METTL3	707390	470	30	1720100	488632	0	19	2	0	31	43	18033240	0.000139475	0.0797205
ASXL2	602691	287	31	4150076	1228996	0	30	3	0	39	48	22571832	0.000206043	0.114305
MARK2	1321109	201	51	2348812	665792	0	11	1	0	50	53	24006416	0.000231092	0.124539
EPS8	259826	496	11	2496308	654256	0	12	2	0	50	53	23021736	0.00032242	0.16893
HIST1H4L	228884	634	40	289224	100116	0	5	0	0	50	47	17133020	0.000343757	0.170932
ARID1B	143122	621	27	6553684	1883252	0	26	6	0	37	35	18830460	0.000344366	0.170932
BAP1	1078407	229	62	2160940	625004	0	17	2	0	50	54	24182340	0.000437169	0.211433
ERBB3	2693176	215	38	4104756	1168020	0	42	7	0	35	41	14622704	0.000492583	0.232277
PHF3	256893	371	24	6079884	1556124	0	28	2	0	26	23	13729488	0.000585587	0.26813
HIST1H3B	408919	685	43	383160	127308	0	12	1	0	41	55	15775480	0.000597044	0.26813
CD1D	120333	711	8	986740	283868	0	12	1	0	50	64	31246492	0.000965498	0.423517
HOXA7	356045	385	28	667852	193640	0	8	0	0	50	40	26283952	0.0010088	0.432454
WAC	204806	355	17	1932692	536836	0	17	3	0	28	37	11574316	0.00105761	0.443301
NEK11	312654	797	12	2044344	449904	0	15	1	0	50	56	23896412	0.00111514	0.457257
HSP90AA1	1488666	145	41	2575824	648900	0	21	4	0	28	48	17130548	0.00128914	0.517357
CDKN1B	791330	136	44	586688	161092	0	6	0	0	50	57	23506248	0.00138142	0.54284
CTCF	1074126	147	45	2201728	547136	0	15	2	0	50	52	26010796	0.00146686	0.564653
BTG2	574553	420	26	462676	134312	0	7	1	0	10	3	3601292	0.0017526	0.661152
FAT1	351973	513	-13	13338088	3806468	0	49	8	0	4	10	4932052	0.00186033	0.683445
TRAF3IP2	320530	201	32	1662420	475860	0	14	0	0	20	31	10242732	0.00188416	0.683445
SLC25A30	680643	296	78	883328	243904	0	6	0	0	50	60	24872440	0.00225276	0.801728
SSH3	1369264	177	44	1934752	576800	0	17	2	0	44	68	21752776	0.00240083	0.824452
NCOR1	954548	370	-18	7240900	2032808	0	37	8	0	31	52	17016012	0.00240403	0.824452
RFTN2	647239	538	26	1501328	399640	0	11	1	0	50	85	30839848	0.00253182	0.852772
TPRG1	131839	421	1	824824	223304	0	6	1	0	50	52	22020164	0.00260996	0.863666
PDCL	433740	487	10	911344	223304	0	6	1	0	50	47	22356356	0.00297552	0.96299
RAD21	482614	426	18	1937224	470504	0	16	2	0	50	61	20604944	0.00301221	0.96299
TNRC6C	620383	217	26	5020220	1483612	0	12	0	0	2	1	5866880	0.00312406	0.9821
NUPL2	509506	218	23	1247536	354320	0	10	1	0	50	47	20512244	0.00335598	1
HES1	420702	294	33	799692	257088	0	8	1	0	50	72	24060388	0.00372579	1
SLC24A1	501873	240	44	1407804	372036	0	9	1	0	45	44	21792328	0.00378274	1
RXRA	300063	295	42	1365368	395932	0	21	5	0	12	21	3787928	0.00382971	1
LRRC41	690472	205	31	2295664	765908	0	14	3	0	49	47	20348680	0.00391722	1
KLF6	129035	476	2	849956	217948	0	9	1	0	50	56	21748244	0.0040028	1
EXOSC10	577167	408	34	2710136	698752	0	14	4	0	24	30	11761776	0.00417236	1
TFG	345618	509	16	1189856	331660	0	10	2	0	4	9	3430724	0.00446679	1
BUD13	419339	326	36	1837108	508820	0	12	1	0	50	47	24482276	0.00461216	1
CPA2	424934	212	30	1272668	339076	0	8	1	0	35	40	17089760	0.00475569	1
TRERF1	746644	342	44	3497880	1019700	0	17	3	0	18	24	11146660	0.00477992	1
DCAF12	779457	142	39	1334880	388104	0	13	1	0	50	49	24315004	0.00479189	1
USP28	169458	534	10	3263864	854488	0	13	2	0	50	71	29586132	0.00492834	1
DDX3X	627364	NaN	54	2022096	515412	0	15	1	0	39	61	19814728	0.00508403	1
ZNF383	228048	984	-52	1446120	341136	0	7	1	0	50	47	22402500	0.00523957	1
ZFYVE16	318922	590	33	4590504	1203864	0	14	0	0	12	4	5769648	0.00524116	1
NRAS	600650	472	11	579684	149556	0	7	0	0	50	63	24338076	0.0054537	1
E2F8	132848	504	16	2540804	732124	0	17	3	0	50	41	21510108	0.00546427	1
C8orf34	36554	910	-22	1316752	329600	0	11	1	0	50	63	21192456	0.00560781	1
DAZAP1	2352825	221	38	1310572	371624	0	7	0	0	45	48	19770232	0.00586264	1
EIF4A2	449980	384	25	1245476	319300	0	13	0	0	18	31	9450868	0.00607118	1
TRPA1	19123	936	29	3435668	845836	0	19	4	0	50	49	24273392	0.00647108	1
PPARGC1A	19326	405	2	2385892	636128	0	14	1	0	50	54	21321412	0.0066074	1
PTPN3	352374	431	12	2783060	729652	0	11	5	0	28	32	14227596	0.00722393	1
PHF20L1	195342	773	-4	3197944	794336	0	10	0	0	26	11	10691400	0.00734743	1
SEPT1	2312884	165	47	1116108	302820	0	9	0	0	50	61	22029640	0.00744543	1
ZFP36L2	227876	208	47	1367016	473388	0	13	2	0	50	54	19620264	0.00757588	1
TAF1L	567793	334	5	5316860	1460128	0	24	1	0	5	3	3545260	0.00768489	1
ZNF626	222609	1011	-67	1645116	399228	0	15	2	0	14	10	4545184	0.007714	1
RBM26	161846	521	30	2937972	800928	0	15	0	0	10	7	6072880	0.00775858	1
KIAA1045	676166	394	23	1179144	342372	0	11	1	0	50	89	35219820	0.00779997	1
AGR3	360434	376	-15	529832	124012	0	4	0	0	50	39	23977988	0.00793181	1
BEND6	428244	271	23	857784	210120	0	6	1	0	50	70	25373432	0.00806322	1
MYO1B	480504	416	4	3490876	873440	0	13	0	0	16	6	7240076	0.00808741	1
LETMD1	564607	155	40	1074496	306116	0	8	2	0	22	15	8912796	0.00827463	1
CSNK2A1	671817	229	40	1203040	304880	0	11	0	0	50	56	26510140	0.0083335	1
SUMO1	371912	192	41	328776	71688	0	3	0	0	50	51	23006080	0.00842659	1
IKZF2	55860	1226	19	1604328	384396	0	14	2	0	50	50	22107920	0.00861806	1
TLR3	355117	414	-13	2657400	718116	0	11	1	0	50	38	24333544	0.0088437	1
ZFHX4	72333	731	8	10535252	2926024	0	51	9	0	50	60	31245668	0.00891862	1
ACSM2B	166410	726	-6	1727104	480392	0	8	1	0	50	43	23765808	0.00900504	1
SNRPB	652241	477	33	710288	229072	0	6	1	0	10	7	5770060	0.00917208	1
IDH1	260367	539	17	1261956	316416	0	8	0	0	50	41	26608608	0.00926103	1
EEF1A1	716887	139	38	1362896	388516	0	9	1	0	50	50	24415532	0.0092776	1
MAP4K3	363056	435	10	2804484	679800	0	14	4	0	50	65	24367740	0.00928383	1
SF3B3	905402	131	40	3604588	1035356	0	22	2	0	34	40	18788436	0.00940568	1
TRMT112	1613996	257	65	374920	109592	0	5	0	0	19	34	7460496	0.00943462	1
RXRG	291474	623	-10	1426756	406232	0	8	0	0	20	11	10377044	0.00964882	1
RNF111	591201	230	31	2907484	816584	0	14	0	0	7	3	3096180	0.00968153	1
C15orf52	872646	184	42	1558184	477508	0	11	2	0	50	57	23554864	0.00992079	1
TAF11	1099530	304	24	640248	168096	0	7	0	0	50	60	24483924	0.00997693	1
GOLGA5	360146	405	41	2196784	576800	0	10	0	0	15	19	11077032	0.0106697	1
BGLAP	2266205	211	33	307352	84460	0	3	0	0	50	72	25629696	0.0107517	1
DDX4	331341	486	34	2260644	582156	0	11	1	0	50	42	20926716	0.0112314	1
ARIH2	1818938	241	37	1549120	351848	0	10	1	0	50	70	26227508	0.0113053	1
TIGD2	147602	529	24	1545000	405408	0	9	1	0	32	23	14235012	0.0114559	1
ANKFY1	816229	357	26	3567508	1006928	0	12	1	0	23	24	12359588	0.0116539	1
SPSB2	2822601	232	32	745308	248436	0	6	1	0	50	60	23912480	0.0119858	1
MED13	369807	275	3	6431732	1779016	0	32	4	0	39	54	24569208	0.0125286	1
PCF11	308252	305	10	4568256	1275552	0	18	2	0	17	8	7520648	0.0127936	1
HIST1H4K	267617	634	32	287988	100116	0	5	0	0	50	62	17945072	0.0133339	1
CSAG1	NaN	NaN	NaN	239784	67980	0	3	0	0	50	127	45949948	0.0135005	1
IL10RA	581910	576	49	1678900	500168	0	7	2	0	50	54	20169872	0.0136801	1
C12orf45	514255	204	37	564440	145024	0	5	0	0	50	66	21633296	0.0142342	1
CFHR4	211450	853	-31	1008576	249672	0	10	1	0	50	75	23627788	0.0142399	1
ZNF511	386585	472	13	756844	210944	0	7	0	0	50	49	22813676	0.0142979	1
FOXP1	99202	675	-1	2216972	585040	0	8	2	0	50	64	23875812	0.0147533	1
PHLDB2	192496	160	4	3870740	1025056	0	19	4	0	50	48	21564080	0.0148008	1
MSH2	793002	406	28	2813136	730476	0	13	3	0	50	64	30583584	0.014873	1
CWC27	132018	601	8	1470840	347316	0	10	1	0	50	52	23879932	0.0148972	1
NAP1L1	604083	438	17	1254128	273568	0	9	0	0	50	71	25198744	0.0149148	1
MINA	158573	723	-2	1394208	378216	0	7	1	0	50	46	22454000	0.0149657	1
ZNF513	1244404	179	39	1534700	489868	0	9	2	0	50	75	25023644	0.0149901	1
TMEM200A	126083	954	23	1419340	409940	0	10	2	0	50	51	25097804	0.0151443	1
ZNF471	135553	817	-69	1909208	435484	0	12	0	0	14	17	9147224	0.0151576	1
IKBKB	514464	361	44	2312556	598224	0	10	3	0	50	55	21625056	0.0151831	1
AKAP6	127586	715	-10	6823956	1842876	0	30	3	0	42	58	27000008	0.0157821	1
TP53BP2	609494	361	4	3373044	919584	0	15	2	0	50	50	24041024	0.0159419	1
FCRL4	232460	820	28	1529344	438368	0	10	1	0	50	68	27405416	0.0159719	1
CARD18	46073	568	-18	280984	67568	0	3	0	0	50	67	22636516	0.0160107	1
PBLD	490115	250	17	955016	268624	0	7	0	0	50	58	24534600	0.0160609	1
FOSL2	465927	197	30	927412	299936	0	5	2	0	33	37	12591956	0.0167712	1
MUC21	2483101	261	36	1577136	535188	0	7	0	0	9	0	3435256	0.0169147	1
OR5A1	430021	507	-1	891568	280160	0	9	1	0	50	71	24582392	0.0169982	1
SLC38A2	755445	311	14	1540880	413236	0	13	3	0	5	8	3249444	0.0170397	1
QPCT	495490	182	32	1071200	300760	0	5	1	0	50	62	22062600	0.0174538	1
TGFBR2	80018	417	-9	1763360	470092	0	9	1	0	50	66	25127880	0.017464	1
CCDC88A	621554	341	27	5713204	1386380	0	24	5	0	38	26	16529440	0.0177482	1
MAPRE1	550127	293	48	819468	207648	0	5	0	0	50	48	23285416	0.0181897	1
CCAR1	859993	256	45	3504884	881680	0	13	1	0	9	5	5039584	0.018375	1
MGP	341752	426	8	323008	78692	0	2	0	0	50	54	22280136	0.0187409	1
ZFP37	492947	575	-4	1899732	457320	0	13	2	0	50	60	24783448	0.018752	1
DENND5B	300830	361	17	3808116	1018464	0	15	1	0	5	3	3910704	0.0190029	1
CASP1	45435	622	-19	1231880	316828	0	10	1	0	41	41	16605660	0.0193395	1
MYOT	946917	396	47	1486496	403348	0	10	0	0	50	79	27880040	0.0193543	1
ACTB	1906749	195	34	1100864	318064	0	15	4	0	5	10	2168356	0.0198939	1
SLA2	1019481	176	62	804636	201468	0	5	0	0	50	43	21223768	0.019903	1
ABCB5	164218	648	4	3804408	1039476	0	19	1	0	11	6	6966096	0.0200591	1
NDC80	374218	390	0	1994904	470916	0	14	3	0	34	35	14990620	0.0201019	1
TECR	1008795	204	26	953368	251732	0	7	1	0	50	81	23778992	0.0201938	1
JMJD1C	226859	712	23	7563496	1982132	0	21	0	0	1	0	2202552	0.0202481	1
KCTD21	551110	208	23	757256	215476	0	6	0	0	50	59	27239792	0.0203041	1
WEE1	553054	158	28	1903440	545076	0	12	1	0	50	66	25467780	0.0203495	1
NKX2-2	283479	694	-10	778268	242668	0	7	2	0	12	24	8416336	0.0203565	1
KHDRBS2	1561	1153	-32	1046068	291284	0	10	0	0	34	66	15272016	0.0203813	1
EDIL3	161019	764	-20	1461364	371624	0	9	2	0	50	71	25489616	0.0204334	1
NHLRC1	487819	397	-1	1101276	369564	0	9	1	0	50	53	22618388	0.020475	1
TXNDC15	727517	696	49	1052248	306116	0	5	0	0	44	37	22797608	0.0204982	1
PLEKHA8	659459	466	26	1362896	334132	0	7	0	0	50	64	26504372	0.0206129	1
GYPA	131210	1033	-8	464324	125248	0	3	0	0	50	49	23357516	0.020644	1
ZMYND8	303060	186	44	3591404	928648	0	16	3	0	50	48	19030280	0.0209992	1
GATA3	182932	675	-2	1278024	391812	0	9	2	0	14	14	5222924	0.0211778	1
TLK2	316879	370	-2	2308848	579684	0	14	0	0	39	43	20461980	0.0211954	1
ZC3HC1	473377	146	38	1485260	426832	0	10	1	0	50	58	20345796	0.0218486	1
RUNX1	164915	429	45	1433348	445372	0	10	0	0	16	23	8194680	0.0218772	1
PICALM	366028	313	11	2010972	538896	0	8	0	0	23	27	14937472	0.0221762	1
DDAH1	309815	308	0	843776	241432	0	7	0	0	50	68	30628492	0.0222709	1
ARRDC3	51436	334	5	1239296	334132	0	7	0	0	50	41	22522392	0.0229841	1
HMG20A	341694	645	30	1065844	269036	0	5	1	0	12	18	7290340	0.0230058	1
PLA2G1B	1621662	187	56	461440	110828	0	4	0	0	50	77	27407476	0.0230865	1
PON1	134258	327	-2	1072436	289636	0	6	0	0	50	50	26672468	0.0231022	1
CUL1	517446	532	0	2394956	585040	0	18	2	0	50	82	26047464	0.0231125	1
PTTG1IP	690574	213	62	550020	145848	0	4	0	0	50	55	18729108	0.0232449	1
BRMS1	1963418	182	55	905988	229896	0	6	1	0	50	57	24285752	0.0233662	1
BRIP1	326357	412	-9	3753320	975616	0	17	3	0	11	10	6491884	0.0238916	1
DCDC1	84163	938	-25	1065844	285104	0	13	2	0	50	90	27064280	0.023895	1
KIAA1614	232445	398	15	3336376	1121876	0	12	1	0	12	8	6544208	0.0240037	1
FLG2	387153	671	6	6813244	2066180	0	29	2	0	3	3	2849392	0.0240264	1
ADH6	167884	786	-3	1124760	313944	0	7	0	0	50	33	24907460	0.0242607	1
OR4A47	99957	835	-45	889096	257912	0	6	0	0	18	16	6074116	0.0246521	1
RIMS2	198819	1035	-8	4205696	1153600	0	15	2	0	40	39	20372988	0.0248349	1
ITGA4	233378	518	20	3151388	812464	0	15	1	0	50	51	24893452	0.024933	1
HIST1H2BG	390169	544	57	362972	111652	0	5	1	0	50	57	16043280	0.0250328	1
ATG4C	220392	415	5	1405332	346080	0	8	1	0	50	38	20751616	0.0253344	1
TMPRSS11F	211571	812	-6	1326228	348552	0	9	1	0	50	56	24729064	0.025582	1
SLC9A4	184297	671	6	2359112	657964	0	14	4	0	10	11	5421508	0.0261565	1
UTP20	261840	760	-5	8427872	2204200	0	26	0	0	0	0	2204200	0.0261582	1
DUSP6	236331	448	-23	1102924	323420	0	7	1	0	50	111	35348776	0.0263495	1
POLA2	3946871	242	49	1795084	510056	0	12	2	0	27	33	14447604	0.0263571	1
CTSF	1343990	194	62	1443648	416532	0	7	0	0	13	8	6076176	0.0265823	1
RGS18	96080	925	-20	722648	172216	0	6	0	0	50	76	23885700	0.0266119	1
NOP16	576954	347	45	541368	140904	0	5	0	0	50	51	24204588	0.0270253	1
CASP8	571730	386	37	1762948	398816	0	10	0	0	13	25	8071904	0.0270353	1
PRDM16	248448	632	16	3743020	1073672	0	11	1	0	14	8	10290112	0.0271556	1
ITGAL	2276763	142	57	3500352	990036	0	15	5	0	50	71	25804796	0.0273874	1
MECOM	215619	985	-10	3741784	950072	0	17	1	0	3	2	2281244	0.0274397	1
RPGRIP1L	248316	406	-15	4017824	990448	0	19	1	0	31	16	12815672	0.0274498	1
SLC25A27	141781	596	1	970672	270272	0	6	0	0	50	44	23942556	0.0275235	1
LYG2	473611	633	32	647664	166860	0	5	0	0	50	67	30252748	0.0281155	1
TMSB4Y	0	0	0	140904	30900	0	1	0	0	20	7	10446672	0.0281393	1
ATAD2	544857	225	30	4199104	1092212	0	25	2	0	29	35	13036504	0.0283203	1
ARL8B	263029	325	22	578448	144612	0	3	0	0	50	52	25316988	0.0283343	1
KIAA0368	366471	419	28	6027972	1701972	0	12	1	0	2	1	4908980	0.0285066	1
EIF4A3	674340	219	22	1248772	333308	0	7	1	0	50	76	29050944	0.0285877	1
UBE2V2	890573	464	31	444960	113712	0	3	0	0	50	62	25507744	0.02863	1
FABP9	191177	595	1	412000	94760	0	5	0	0	50	52	23640972	0.0286813	1
CDK15	391799	588	32	1175436	316416	0	8	2	0	19	21	11947176	0.0288197	1
HGS	3745109	205	30	2345928	645192	0	13	3	0	33	31	12377716	0.0291424	1
SDHC	743182	293	35	645604	144200	0	4	0	0	50	76	31800632	0.0297393	1
C6orf222	891439	192	38	1933104	542604	0	12	1	0	50	70	25983604	0.0300312	1
PXT1	968861	146	41	420240	95172	0	3	0	0	50	70	30948616	0.030292	1
FUS	1250318	351	26	1595264	428068	0	7	0	0	12	12	5780772	0.0303786	1
ANXA7	847821	249	45	1462600	413648	0	7	0	0	6	4	3816356	0.030485	1
RIPK4	302894	182	30	2235924	711936	0	14	4	0	37	46	16255460	0.0306493	1
RANBP3L	213853	402	5	1514100	375744	0	5	0	0	50	34	22010276	0.0308483	1
RGS21	123814	860	-26	477508	109592	0	4	0	0	50	80	24715468	0.0312304	1
HEXIM1	806811	207	32	1038652	296228	0	10	2	0	45	69	23192716	0.0312318	1
MMP27	530224	567	-10	1559008	396344	0	6	1	0	50	46	19886828	0.0313418	1
PFKM	484445	255	31	2570056	712760	0	9	0	0	9	5	4443420	0.0318189	1
GIMAP2	682986	689	20	1003220	259972	0	5	1	0	50	44	22694608	0.0323661	1
ZNF710	848910	192	40	1945464	540132	0	10	2	0	50	54	21149196	0.0324094	1
CKS2	163101	627	15	255440	53560	0	4	0	0	50	59	21366732	0.032499	1
LATS1	431427	210	40	3317012	906400	0	14	2	0	50	45	22089792	0.032696	1
TECRL	2644	1049	-22	1124348	279748	0	9	2	0	50	118	28985024	0.0330015	1
C2orf16	1192670	306	41	5703728	1659124	0	25	0	0	0	0	1659124	0.0334024	1
TAOK3	635780	823	26	2766168	661260	0	13	3	0	28	25	14567496	0.0334663	1
AFF4	686574	200	66	3484284	930708	0	18	1	0	34	26	12658288	0.0339112	1
FOXE1	468629	276	38	1016816	369976	0	7	0	0	50	61	22766296	0.0340937	1
HCN1	80822	1235	-24	2584476	756432	0	20	5	0	35	50	14810576	0.0344897	1
RPS13	511749	436	14	462264	131016	0	3	0	0	50	67	24041436	0.0348139	1
GABRB2	11638	1049	7	1531816	414884	0	8	2	0	16	12	9756572	0.0348388	1
OR4A16	1067	1102	-42	943068	274392	0	9	0	0	10	15	6733728	0.0349295	1
RBM27	394957	229	31	3157980	875088	0	11	2	0	36	31	18263136	0.0354062	1
SUPT16H	713944	380	38	3225960	783624	0	13	2	0	17	20	12027516	0.0354629	1
DCLRE1A	264051	515	7	3088352	811228	0	12	1	0	42	40	21219236	0.0354928	1
KLRG1	301954	416	11	578448	148320	0	3	0	0	50	63	27939780	0.0357048	1
SUPT3H	68471	830	4	1129292	276040	0	6	0	0	50	60	25408864	0.0358748	1
UMPS	307759	254	36	1391736	416532	0	6	1	0	27	15	10476336	0.0362683	1
SCN1A	98532	550	-11	6002428	1576724	0	27	2	0	8	9	5173072	0.0364639	1
EIF5A	1911735	206	36	561968	151204	0	5	0	0	50	69	25544000	0.0366102	1
BCLAF1	286851	153	21	2738564	730888	0	10	1	0	50	57	29891424	0.0367777	1
CCDC23	820426	426	30	211356	46968	0	2	0	0	50	66	26206496	0.0368226	1
RBM17	576205	399	45	1217872	327128	0	7	1	0	50	63	26447928	0.036831	1
ZNF385D	10169	1033	-21	1155248	347728	0	10	2	0	50	107	27342380	0.0369276	1
ICAM5	1802015	191	21	2576236	905576	0	10	0	0	3	1	2308848	0.0370061	1
SESTD1	66477	684	11	2133748	534776	0	7	1	0	50	72	28800448	0.0371624	1
TMEM105	2765068	191	24	367092	124836	0	3	0	0	50	56	27129376	0.0372116	1
ERCC2	1280459	215	23	2329036	674444	0	36	4	0	5	12	2702720	0.0374663	1
MBD1	229269	262	51	1979248	584216	0	11	0	0	26	26	11986316	0.0376501	1
LTBP1	213347	605	2	5236108	1380200	0	17	2	0	18	16	9280300	0.0378502	1
TMCO6	774470	356	31	1432112	456496	0	4	2	0	50	54	24055856	0.0380343	1
CYC1	2720766	211	27	941008	299936	0	6	1	0	31	33	15651468	0.0382419	1
NOP14	680459	336	49	2597248	675680	0	11	1	0	50	51	20316956	0.0387157	1
GAPT	125347	446	5	459792	126072	0	4	0	0	50	45	19147288	0.038799	1
HIST2H2BE	798975	560	17	361736	111652	0	6	0	0	50	88	26509316	0.0389749	1
SPTAN1	1917687	197	43	7544956	1920332	0	52	16	0	3	18	2582004	0.0391423	1
H3F3B	1885370	198	27	397168	125660	0	6	2	0	2	10	2114384	0.0394221	1
RAB42	816470	183	25	301996	91052	0	2	1	0	9	1	2285364	0.039615	1
OR4N2	275024	858	-57	873028	267800	0	9	2	0	31	47	14064032	0.0396324	1
HSP90AB1	1037256	312	54	2186072	554140	0	10	2	0	44	65	19193020	0.0397576	1
ITGBL1	26094	536	-6	1532640	352260	0	6	0	0	10	6	4353604	0.039775	1
ACOT11	688014	415	18	1982132	554140	0	9	0	0	16	11	8291500	0.039998	1
CDC42	441481	155	28	662496	187872	0	4	0	0	50	73	27163984	0.0405809	1
RBL2	237885	403	-2	3422072	908872	0	11	2	0	50	48	25508980	0.0406088	1
EPB41L4A	164575	671	28	2120564	535600	0	6	1	0	50	31	21273208	0.040723	1
TAF7L	404269	NaN	29	1444884	333720	0	7	0	0	50	45	25105632	0.040793	1
DCAF4L2	26672	994	-27	1121876	348964	0	9	1	0	50	127	29578716	0.0408045	1
TXNIP	739922	172	39	1167196	320948	0	15	3	0	1	4	964904	0.0409674	1
PDSS2	235480	588	33	1184500	333308	0	7	1	0	50	50	25003044	0.041561	1
UNC5C	25813	910	-12	2743508	786508	0	16	4	0	22	27	12486484	0.0418769	1
PABPC3	436184	650	30	1810740	535188	0	7	0	0	50	49	30134504	0.0421247	1
RNF112	588566	414	6	1568072	481216	0	9	2	0	35	43	17177104	0.0423682	1
SESN3	349302	468	13	1485260	387280	0	11	1	0	50	43	21794800	0.0423716	1
FAM104A	205112	251	-15	606464	182104	0	3	0	0	50	67	27399236	0.0425916	1
MTHFD2	1026994	272	50	1038240	300348	0	6	2	0	50	59	21565316	0.0427376	1
CYP46A1	375738	250	21	1489792	437132	0	8	0	0	19	23	11486972	0.0427514	1
ZNHIT3	416822	556	23	485336	115360	0	5	1	0	5	5	2706428	0.0429456	1
AKR1E2	287187	559	-13	985092	249672	0	6	0	0	50	55	19998892	0.0433335	1
CREB5	58752	518	26	1582904	416944	0	9	2	0	13	18	6691704	0.043724	1
ZWILCH	530195	219	49	1832164	451964	0	6	1	0	50	50	22806260	0.0437768	1
FREM2	173964	1042	-10	9142692	2725380	0	37	8	0	21	27	12047704	0.0438542	1
PAPD4	260678	684	28	1490204	377392	0	4	1	0	50	50	23492240	0.0439023	1
CX3CL1	749108	159	39	1122288	365856	0	9	2	0	50	52	21263732	0.0439892	1
C11orf71	157610	477	-8	415296	140904	0	3	0	0	50	67	26980644	0.0440381	1
BLZF1	286300	491	7	1193564	327952	0	10	0	0	7	9	3262216	0.0446286	1
VTI1B	479937	260	39	692160	196524	0	5	0	0	50	50	20644908	0.0446862	1
2021-03-07	363925	374	28	2079364	579272	0	9	0	0	50	33	24760788	0.0447207	1
CTNNB1	305811	448	8	2305552	668264	0	12	0	0	7	2	2903364	0.0451098	1
METTL12	2425755	248	51	671560	227012	0	7	0	0	50	80	23154812	0.0456844	1
ANXA9	1621279	172	30	1043596	298700	0	8	1	0	33	61	16567344	0.0457112	1
RAB6A	549152	224	37	755608	189932	0	6	0	0	50	59	25515984	0.0457385	1
STAT1	529053	318	42	2341396	558260	0	10	3	0	50	39	21693448	0.0458032	1
ZNF292	222401	547	19	8002688	2134984	0	23	3	0	50	34	21001288	0.0459478	1
MX1	253874	454	53	1995316	527360	0	9	2	0	50	68	28284624	0.046517	1
ZBTB7B	1612870	224	35	1518632	493576	0	9	1	0	50	58	21396808	0.0465856	1
DCLK2	88181	409	-4	2263940	656728	0	11	1	0	50	61	24485984	0.0467362	1
RAB21	260669	431	-3	685156	182516	0	3	0	0	50	51	23289124	0.0468412	1
LIPH	953031	366	31	1365368	355144	0	6	2	0	50	61	23400364	0.0469945	1
FAM175B	290823	200	36	1265252	319300	0	6	2	0	50	51	19244932	0.0470193	1
EIF1	1617880	323	9	349788	87756	0	2	1	0	8	8	3635076	0.0472893	1
SLC17A3	313920	673	30	1484848	429716	0	7	1	0	24	29	11308164	0.0474596	1
PREX2	14825	990	1	5147528	1289560	0	20	4	0	13	15	7678444	0.0475416	1
HIST1H2AD	NaN	NaN	NaN	364208	124012	0	5	1	0	28	48	15206508	0.0482891	1
FAM19A4	263741	842	-15	433012	109592	0	4	0	0	50	69	23347216	0.0483221	1
CRADD	375586	385	13	575976	175512	0	3	0	0	50	73	28430472	0.0484048	1
UBE2A	663615	NaN	48	472976	119068	0	3	0	0	50	62	21474676	0.0485883	1
C4orf51	221010	1168	26	617588	159856	0	4	0	0	50	43	23803300	0.0485938	1
HIST1H2BF	394491	544	55	361324	112064	0	5	0	0	50	48	15941516	0.0486896	1
ZNF800	313691	807	-5	1970184	521592	0	13	1	0	47	65	27209716	0.0487187	1
KLK15	655673	589	25	748192	227012	0	7	1	0	50	79	28520700	0.0487609	1
ERBB2	1284992	226	38	3689460	1096332	0	50	10	0	15	20	4032656	0.0491121	1
C11orf88	401074	326	18	607700	152440	0	3	0	0	50	60	23388828	0.0492305	1
HOXA2	356045	385	28	1082736	320124	0	5	0	0	50	40	26283952	0.0493983	1
SEC11C	280782	512	53	586688	156148	0	4	0	0	48	49	19282836	0.0494252	1
C8orf37	313002	375	45	643132	155324	0	4	0	0	50	63	21412876	0.0494974	1
SNAP29	470051	216	39	772088	208060	0	5	0	0	50	40	19404788	0.0495845	1
EXOC4	618702	965	12	2924376	786096	0	13	2	0	12	16	8447648	0.0496688	1
TGIF2	1019481	176	62	669500	222892	0	3	0	0	50	43	21223768	0.0498216	1
FAM134B	203311	553	-11	1518220	416120	0	6	0	0	14	21	8536640	0.0498739	1
NPS	470657	703	-30	272744	75808	0	3	0	0	50	58	21589212	0.0499939	1
EIF2B4	1245306	182	52	1615452	505524	0	8	0	0	46	44	21740004	0.0507124	1
TIMM17A	751933	168	31	517884	147084	0	3	0	0	50	49	23353396	0.0510168	1
CUBN	529248	641	-4	10885040	2881528	0	47	12	0	50	73	25529992	0.0512115	1
HIST1H4D	398813	636	53	288812	99292	0	4	1	0	29	35	8735224	0.0514716	1
FOXD4L3	118303	887	1	1161428	390988	0	8	1	0	16	10	6480348	0.0519691	1
CTNND1	921177	497	8	2876996	809992	0	9	1	0	9	3	3271280	0.0520608	1
CCNE2	424520	389	43	1254540	301584	0	6	0	0	50	48	23237624	0.0524934	1
NHLRC4	1115707	213	39	341136	118656	0	3	0	0	50	62	19639216	0.0525468	1
CLEC4E	321790	564	13	680624	159856	0	5	0	0	50	58	25117992	0.0526023	1
PRRC1	210691	763	12	1275964	417356	0	6	1	0	50	65	24466208	0.0527717	1
UQCR10	848649	195	37	232780	62624	0	2	0	0	50	59	22162716	0.0528318	1
CUL2	209586	319	7	2328624	536424	0	6	2	0	50	47	22092264	0.053225	1
MAGOH	545236	258	25	460204	107120	0	4	1	0	6	5	2016740	0.0534001	1
SHOX2	162819	946	-8	1022996	321772	0	6	1	0	50	52	24249084	0.0535977	1
TNRC6A	291928	342	19	5812908	1584552	0	17	3	0	22	15	11778256	0.0541225	1
CD274	348920	629	23	883740	224952	0	5	0	0	50	55	25130764	0.0541888	1
SAMD7	400118	622	17	1321284	370800	0	7	0	0	50	56	23397892	0.0543713	1
DMXL1	305800	381	28	9011676	2423796	0	25	4	0	35	25	17515356	0.054841	1
BLNK	817052	804	34	1405744	367916	0	8	1	0	50	42	24698164	0.054988	1
CAPN3	592239	284	38	2592716	635716	0	10	2	0	29	33	12044408	0.0550124	1
XYLB	301536	437	24	1633992	446196	0	8	1	0	50	65	27344852	0.0556266	1
GPR50	215822	NaN	-7	1760064	538896	0	11	2	0	50	91	32611860	0.0556402	1
CRABP1	505232	435	56	417768	108768	0	3	0	0	50	69	26276948	0.0556434	1
HLA-A	983517	596	36	1083148	311060	0	4	0	0	50	54	21234480	0.0558626	1
ZNF750	711691	350	16	2035280	654256	0	14	2	0	50	46	19566292	0.0563979	1
CEP170	180288	1024	0	4709160	1299036	0	13	1	0	18	10	9031864	0.056536	1
RPA3	218130	434	16	376568	93112	0	3	0	0	50	68	23825548	0.0565363	1
PPP4R1	454636	202	51	2865460	754784	0	9	2	0	50	48	22369952	0.0566549	1
WTAP	643775	604	19	1199744	309412	0	6	0	0	22	22	10178460	0.0571077	1
GBP1	337373	745	2	1786020	462264	0	11	0	0	43	57	25087504	0.0571568	1
OR2V2	978482	478	29	904752	265740	0	8	1	0	50	78	24939596	0.0574433	1
TOMM40L	731911	229	39	917936	267388	0	3	0	0	50	48	27518716	0.0574442	1
YARS2	302215	238	-4	1371960	422712	0	8	1	0	50	47	23981284	0.0577007	1
CREB3L2	227556	553	20	1535112	451140	0	6	0	0	50	37	20703412	0.0578277	1
PDE11A	320610	618	18	2969696	797632	0	15	3	0	36	43	18633936	0.0578683	1
RNF220	742455	355	34	1688376	478332	0	9	1	0	50	48	22889484	0.058415	1
NDUFV2	419199	391	53	758492	205588	0	5	0	0	50	59	24648724	0.0587265	1
MMEL1	323457	335	30	2375592	632832	0	8	3	0	35	31	14469028	0.0587594	1
CT47B1	NaN	NaN	NaN	857372	264916	0	6	0	0	50	127	46146884	0.0587927	1
MAEL	264649	681	-11	1331172	338664	0	6	1	0	50	63	26494072	0.058889	1
ACTG1	3582152	268	26	1098392	320536	0	10	3	0	17	16	5418212	0.0588892	1
TGFBR1	201435	211	30	1498444	412412	0	8	1	0	50	59	22934392	0.0589846	1
SFI1	741049	313	37	3742608	1027116	0	14	1	0	6	9	5943924	0.0592301	1
ZNF337	482230	636	-21	2231392	576800	0	9	3	0	26	19	10222132	0.059263	1
MMD2	1539893	542	5	814936	219596	0	5	1	0	50	85	30403128	0.0598258	1
SMARCA1	278446	NaN	-7	3219368	811228	0	9	1	0	17	19	8463304	0.0601248	1
ASXL1	780777	242	57	4437240	1344768	0	21	3	0	11	20	5838864	0.0601958	1
CORO1A	NaN	NaN	NaN	1352184	409116	0	9	3	0	28	50	15491612	0.0603939	1
ZFAND5	314501	333	18	658376	163564	0	3	0	0	50	51	30700180	0.0605371	1
RHOBTB3	310056	242	46	1853176	470504	0	8	0	0	35	34	14275800	0.0607712	1
PSD3	129089	682	-9	3151800	851604	0	13	3	0	50	87	34231844	0.0611298	1
UGP2	312741	380	10	1517396	414472	0	7	0	0	50	59	27118252	0.0616375	1
EIF2AK2	603425	281	27	1698264	422712	0	9	1	0	37	36	16114968	0.0617298	1
TPT1	680643	296	78	545900	122776	0	4	0	0	50	60	24872440	0.0621261	1
MEA1	1200368	259	40	550432	156560	0	3	0	0	50	74	26278596	0.0623968	1
HNRNPK	460176	343	2	1446944	392224	0	8	1	0	50	52	21743712	0.0624227	1
DNTT	780047	804	30	1541292	399228	0	8	1	0	50	46	28067912	0.062544	1
WFDC2	1053862	382	36	376568	103000	0	2	0	0	50	65	20438908	0.0627162	1
C16orf70	1093307	150	47	1306040	336604	0	5	0	0	41	34	18640940	0.0634791	1
ABHD12	608597	348	-3	1264428	348552	0	4	2	0	50	60	22110392	0.0635084	1
THSD1	384523	370	28	2456756	725944	0	11	0	0	6	5	6301128	0.0635123	1
FAM132A	2356409	196	27	865612	297464	0	5	0	0	50	68	30956032	0.06357	1
TICAM1	765978	187	52	1982544	661260	0	10	2	0	44	55	19243696	0.0636327	1
PRDX1	809450	176	25	609348	156972	0	5	0	0	50	51	25314104	0.0639855	1
GABRA4	104768	839	15	1636464	461028	0	12	0	0	41	44	17402468	0.0641111	1
HPS3	382046	386	7	2993180	812464	0	14	2	0	50	61	28093456	0.0641384	1
UCP1	125708	752	7	896100	270684	0	4	0	0	50	69	27732132	0.0642153	1
HMP19	101001	533	23	512116	145436	0	3	1	0	25	23	11936876	0.0644398	1
RWDD1	254581	479	14	765908	168508	0	5	0	0	50	45	20971624	0.0651731	1
MORF4L1	482778	413	50	1124760	280572	0	6	0	0	50	70	24902928	0.0654577	1
NKG7	368509	610	-9	480392	149968	0	5	2	0	5	4	1379376	0.065791	1
DCUN1D4	70055	766	17	933180	202704	0	4	0	0	50	47	22798020	0.0661291	1
TMEM106C	374433	246	47	753548	211768	0	6	1	0	50	44	20616892	0.0666033	1
BOLL	639001	684	22	903104	243904	0	4	0	0	50	43	24017128	0.0666452	1
SLC14A1	381180	401	25	1317164	381100	0	6	0	0	50	33	22998252	0.066881	1
NXNL2	130577	438	1	550432	173864	0	3	0	0	50	63	22024696	0.0669936	1
SCAND1	1257811	144	50	485748	186636	0	2	0	0	50	68	25759888	0.0670632	1
TIFAB	625030	509	47	449080	156560	0	3	0	0	50	53	27935660	0.0672534	1
PLA2G4C	983603	431	26	1712684	458968	0	9	1	0	50	95	29623212	0.0672654	1
CST8	188567	750	-16	426832	113300	0	5	1	0	11	16	4040896	0.0674312	1
GMFB	466180	371	28	457732	104648	0	4	0	0	50	56	20043388	0.0678101	1
CEACAM8	495357	380	5	1018052	306940	0	7	0	0	50	50	27839252	0.0680242	1
WASF2	795528	156	26	1447768	442076	0	8	0	0	36	37	18863008	0.0681038	1
GNG4	565883	457	16	231132	60564	0	3	0	0	50	76	25110988	0.0685157	1
COX5A	792240	199	45	446196	133488	0	5	0	0	50	72	24908284	0.0686464	1
GPR108	736129	272	27	1642232	461440	0	7	1	0	50	66	28382680	0.0687729	1
KATNA1	437046	210	41	1482376	388928	0	7	0	0	25	15	9218500	0.0688291	1
KLHDC2	642923	342	12	1259484	309000	0	7	1	0	50	71	31469384	0.0690349	1
ZNF665	392290	946	-49	2027452	505112	0	14	1	0	50	52	19309616	0.0691133	1
AQP6	1033911	220	48	786508	277688	0	4	0	0	50	68	24320772	0.0691862	1
MCC	271270	620	16	3100300	843776	0	9	0	0	11	5	9676644	0.0693983	1
PDSS1	339802	540	18	1252480	346904	0	7	0	0	30	22	16291716	0.0694798	1
TFAP2A	199695	375	6	1339412	393460	0	7	1	0	50	40	20600000	0.0697655	1
OPCML	9310	1074	-19	1081088	311884	0	7	1	0	50	84	22804612	0.0698104	1
SYS1	1005559	233	36	453612	143376	0	3	0	0	50	47	20309128	0.0699431	1
OR10A6	105341	679	6	897748	269036	0	7	1	0	50	63	28814868	0.0700587	1
SLFN11	761918	456	11	2638860	725532	0	12	0	0	25	21	10318128	0.0702643	1
DPYS	39710	972	15	1528108	444548	0	11	4	0	29	44	15439288	0.0704034	1
NSUN6	74263	512	-4	1407392	384808	0	9	0	0	14	21	10057332	0.0706103	1
UROD	939872	310	20	1083972	325068	0	5	1	0	50	59	22891132	0.070847	1
LRRC57	534369	269	40	711112	203528	0	6	2	0	13	12	4627172	0.0711536	1
SDC2	230943	740	-2	599872	168920	0	3	0	0	50	41	24396168	0.0712241	1
IKZF3	1607516	292	26	1556124	372036	0	6	0	0	15	9	6739496	0.0712625	1
TMPRSS7	265735	336	21	2160940	575564	0	7	1	0	8	4	3854672	0.0713364	1
BTBD2	1899295	239	37	1511628	478332	0	7	1	0	50	67	27906408	0.0713404	1
ADAM10	506165	386	31	2286600	564852	0	13	0	0	12	12	7490160	0.0714669	1
HEG1	367509	177	50	3960144	1245888	0	13	2	0	44	33	17734128	0.0714817	1
TGOLN2	975949	211	18	1267724	371212	0	7	0	0	9	3	3069400	0.0716344	1
CSNK1G3	121115	474	23	1407392	342784	0	4	1	0	50	49	22896076	0.0718309	1
CD1A	120861	833	3	975616	265328	0	7	1	0	50	58	20879748	0.0718458	1
KRTAP9-8	996799	468	-7	472564	123188	0	4	0	0	50	58	19837800	0.072002	1
OR5M10	NaN	NaN	NaN	899396	272332	0	8	0	0	50	127	46154300	0.0721031	1
H2AFV	1200579	164	55	405820	119480	0	3	0	0	50	77	28485268	0.0721289	1
CHRAC1	432697	238	39	397992	101352	0	2	0	0	50	37	20755736	0.0721312	1
RPS28	778783	209	14	213004	63860	0	2	0	0	50	72	26554636	0.0722448	1
C8orf59	99038	1463	13	311884	72512	0	2	0	0	50	54	22741576	0.0725763	1
SF3B1	736523	276	30	3910704	1076556	0	19	1	0	30	36	18238004	0.0728145	1
DUSP14	541310	201	29	568972	173864	0	5	0	0	50	92	31214356	0.0728424	1
HNF4G	47353	914	7	1360424	340312	0	5	0	0	50	58	29560176	0.0728866	1
SYBU	133930	623	11	1947112	565676	0	14	1	0	39	46	17364976	0.0729361	1
CASP5	45234	626	-20	1361248	346904	0	8	1	0	38	41	17345200	0.0730443	1
PRDX4	494082	NaN	35	803812	239372	0	6	0	0	50	70	24804460	0.0737237	1
MRPL44	314020	346	23	970260	281808	0	5	0	0	50	55	26445044	0.0738187	1
SMCHD1	502296	394	33	6102544	1568072	0	18	3	0	14	13	8849760	0.073853	1
OIP5	897414	237	24	669912	205176	0	6	0	0	50	55	17934360	0.0738739	1
PIK3R1	48999	619	32	2338512	579684	0	6	1	0	25	20	13339736	0.0738978	1
TBL1XR1	135357	433	0	1578372	400464	0	7	1	0	50	56	24899220	0.0739166	1
NR1D2	395355	211	2	1751412	433836	0	10	1	0	50	58	24444372	0.0742981	1
CNOT1	660382	191	8	7337308	1983368	0	24	5	0	7	11	5627096	0.0743209	1
BAMBI	204133	418	13	770440	207236	0	5	1	0	50	53	24418004	0.074567	1
ATP10D	93423	528	29	4239480	1160604	0	15	4	0	18	19	10127784	0.0746051	1
DCPS	367696	426	30	989624	288400	0	5	1	0	32	31	17724652	0.0746414	1
PPP3CC	701231	142	41	1561892	404584	0	6	1	0	50	50	24904988	0.0747494	1
CD207	596622	629	24	981796	265328	0	5	2	0	10	10	4741708	0.0748317	1
FAM96A	740524	234	48	488220	128544	0	4	0	0	50	53	24929708	0.0749406	1
FSTL1	382340	375	23	962844	229896	0	3	0	0	50	42	23947500	0.0750298	1
OR8B12	171574	746	-1	882504	268212	0	7	1	0	25	23	10534428	0.0751083	1
NRCAM	441225	682	1	3974564	1047304	0	15	1	0	7	2	3082584	0.0756483	1
SPRR1B	687290	704	30	266976	71688	0	2	0	0	50	32	24799928	0.0757268	1
SALL2	707507	470	26	2818080	924528	0	12	3	0	50	58	25254364	0.0759052	1
LMAN2L	921353	219	45	1080676	296228	0	6	0	0	29	32	16321380	0.076131	1
RNF216	1965381	220	47	2800776	704520	0	15	2	0	50	69	23264404	0.0762098	1
ST6GALNAC1	999845	191	31	1760888	507172	0	6	0	0	2	1	1690436	0.0762223	1
CCDC47	1259976	346	12	1502564	351436	0	11	2	0	50	91	29254060	0.0763631	1
CPEB3	423765	469	33	2075656	594104	0	5	0	0	14	5	4812572	0.0765425	1
LRRFIP2	392784	376	27	2246636	564028	0	8	0	0	27	16	14049200	0.0769849	1
PHF6	271272	NaN	47	1241356	292520	0	7	0	0	50	79	25459952	0.0775993	1
BEX1	456169	NaN	16	381100	91052	0	3	0	0	50	56	21747008	0.0778325	1
MACF1	767679	401	25	22246352	5983888	0	74	8	0	10	15	10104712	0.0779515	1
RAB11FIP4	501371	307	30	1910444	524476	0	7	1	0	6	3	2360348	0.0781439	1
GALNTL5	309129	476	12	1344356	341548	0	8	1	0	50	52	23888172	0.0785193	1
ITGB8	207764	550	30	2327800	591632	0	11	2	0	50	49	24229720	0.0785991	1
TCF21	102722	388	-4	525712	151616	0	3	0	0	50	62	27926596	0.0786087	1
HRNR	486922	468	25	7929764	2651632	0	26	3	0	5	8	4994676	0.0788607	1
VEGFA	1564130	278	41	1239708	355968	0	5	0	0	50	62	25174436	0.0789322	1
STAC3	2162032	238	58	1128468	278100	0	6	2	0	26	50	16864396	0.0790124	1
PYDC1	NaN	NaN	NaN	257088	84048	0	3	1	0	21	40	10675332	0.0792406	1
RTP3	289420	565	32	695456	178396	0	2	0	0	50	64	28076152	0.0794045	1
CES3	993495	135	41	1699088	483688	0	6	3	0	22	31	14391160	0.079426	1
LRRN1	61807	888	-18	2077716	580920	0	12	2	0	50	67	22307328	0.0797362	1
RNF141	755456	391	25	699988	181280	0	5	0	0	50	66	31790332	0.0797934	1
OPN1LW	2438903	NaN	17	1074908	305704	0	5	0	0	50	78	35242480	0.0799016	1
DDX52	585337	340	23	1819392	477096	0	9	2	0	50	47	25086268	0.0799473	1
RPL41	2878044	171	40	94760	16480	0	1	0	0	14	24	6649680	0.0799502	1
TDRD3	69594	808	16	2233452	595752	0	8	0	0	17	10	7042316	0.0801316	1
IFT88	399247	434	27	2597248	623768	0	7	1	0	36	33	19441044	0.0801596	1
C11orf58	466700	635	-21	570620	131428	0	4	0	0	50	39	20266692	0.0801654	1
ZNF585A	268806	1018	-60	2140752	525300	0	7	2	0	41	38	15237820	0.0805664	1
AHR	370010	410	2	2536684	660848	0	17	1	0	16	24	8005572	0.0817206	1
NPAS4	1963418	182	55	2297724	714408	0	13	1	0	15	15	7412292	0.0818875	1
NUDC	1025094	188	34	1016816	253792	0	5	0	0	2	1	1068316	0.0819929	1
FAM193A	637151	209	46	3647024	979324	0	19	4	0	50	69	23413960	0.0821645	1
DYNLT3	105234	NaN	28	369152	84460	0	2	0	0	50	71	31565792	0.0824029	1
MPEG1	542222	686	9	2043932	614704	0	10	2	0	36	42	15398912	0.0829709	1
SEC16A	1413299	233	44	6817776	2074008	0	15	0	0	1	0	2268884	0.083541	1
MUCL1	590746	746	-4	268624	86108	0	2	0	0	50	62	24406056	0.0836601	1
USP48	510117	181	30	3215248	762200	0	14	2	0	50	71	24533364	0.0839545	1
ZNF207	679038	286	30	1471664	418180	0	7	0	0	7	5	5446228	0.0839847	1
CSPG5	888051	200	35	1538408	483688	0	8	2	0	50	68	26616024	0.0842221	1
MAN2A1	181420	913	10	3454620	894864	0	13	0	0	3	2	3200416	0.0842246	1
GTF2I	908884	151	45	3086704	785684	0	15	2	0	50	74	28193160	0.0843425	1
PRKCI	361822	270	18	1851528	446196	0	9	0	0	21	36	14612404	0.0845088	1
ARPP19	469724	386	15	339488	89404	0	2	0	0	50	57	22980948	0.0845211	1
EDNRB	63780	954	31	1424696	399640	0	9	2	0	50	65	25187620	0.0848178	1
PRDX3	789279	149	29	769616	215476	0	3	0	0	50	65	27375340	0.085623	1
MBD6	1347795	303	44	2742272	1034944	0	14	4	0	40	84	30972924	0.0861296	1
C7orf33	473795	593	-4	510056	159856	0	3	0	0	50	58	23941320	0.0861688	1
FLRT2	18925	671	-45	1881604	569384	0	13	5	0	7	22	5316860	0.0862972	1
GLYR1	706891	195	33	1675192	455672	0	6	1	0	50	59	22555764	0.0864631	1
RNF2	346010	458	-1	1025880	253380	0	5	0	0	50	72	27555384	0.0867743	1
ZDHHC21	203594	844	-18	804636	216300	0	4	0	0	50	78	25819216	0.0874755	1
C18orf32	236267	352	55	235664	59740	0	3	0	0	50	51	19617380	0.087782	1
H3F3A	866965	237	23	397168	125660	0	4	0	0	50	52	18577492	0.087842	1
HLA-E	2019724	424	30	1063372	304880	0	8	2	0	12	14	5565708	0.0880405	1
GFM1	197292	890	-9	2254876	620060	0	9	1	0	50	85	33606016	0.0885535	1
EFCAB3	344431	362	8	1515336	362148	0	7	0	0	50	48	24710936	0.0886248	1
TCHH	527465	349	35	5784068	1429228	0	34	8	0	33	43	16087364	0.0886986	1
DDHD2	734603	277	44	2226448	571856	0	9	0	0	8	4	4188804	0.0887271	1
GPR141	103891	630	6	884976	249672	0	8	0	0	50	71	25788728	0.0889262	1
IGFL3	1177162	249	28	383160	101352	0	2	1	0	15	10	5917144	0.0889516	1
EPB41L3	57432	1036	-5	3228020	915052	0	14	2	0	46	48	19208676	0.0890836	1
NCAM2	14306	1515	-61	2538744	652608	0	17	1	0	19	32	12664056	0.0890858	1
KIAA1841	631979	302	30	2329036	561968	0	8	0	0	36	39	19507376	0.0891012	1
CACNG3	360425	348	8	923292	263268	0	4	1	0	50	42	24209120	0.0891349	1
KRTAP20-1	22916	1048	-79	166448	43672	0	2	0	0	50	91	18815216	0.0891975	1
SERTAD2	632067	332	25	897748	275216	0	4	0	0	50	52	30195068	0.0896197	1
KCNA5	160467	896	22	1706916	569796	0	10	1	0	50	48	26988060	0.089701	1
KRT222	953708	269	13	898160	226600	0	7	0	0	50	65	23287064	0.0897748	1
BCL2L11	NaN	NaN	NaN	717704	194464	0	3	0	0	50	127	46076432	0.0897785	1
OR2AK2	NaN	NaN	NaN	948836	295816	0	5	1	0	50	128	46177784	0.0898248	1
TTYH1	807048	535	-7	1392972	440016	0	7	2	0	47	87	20899524	0.0900172	1
MBP	102723	561	39	1005692	285928	0	5	0	0	14	13	5417800	0.0901414	1
TBX15	87793	927	-4	1460540	412000	0	6	1	0	31	40	14242428	0.090175	1
PUS10	635242	350	33	1640584	408704	0	6	1	0	50	71	32529048	0.0903413	1
RAB38	149319	616	-15	631184	167272	0	5	0	0	50	59	28248780	0.0904161	1
HTR1F	123008	898	-19	1059664	306116	0	7	0	0	44	67	23369876	0.0905157	1
PRAMEF12	141239	571	18	1384320	422712	0	8	2	0	50	54	20369692	0.0907269	1
PRPF19	794900	522	47	1518220	428480	0	6	1	0	50	53	25360660	0.0907621	1
PLA2G2E	437659	348	22	431364	116184	0	3	0	0	50	41	21643596	0.0909766	1
BAZ2B	351229	414	23	6505892	1709800	0	22	0	0	2	2	3127492	0.0909795	1
SKP1	766424	144	54	537248	124012	0	4	0	0	50	96	25443884	0.0912547	1
CACNG7	813774	360	-33	813700	231956	0	6	1	0	50	86	25954764	0.0912813	1
OR56B4	465433	806	-1	903516	280572	0	5	1	0	8	7	3088352	0.0912868	1
CCDC90B	308108	414	18	790628	194464	0	4	0	0	50	56	28384740	0.0914879	1
RBP2	232582	754	21	420652	97232	0	4	0	0	50	59	25435644	0.0918334	1
CDK13	221361	636	14	4363492	1310984	0	10	2	0	28	41	21808396	0.0923874	1
RAI1	1199281	260	16	5360120	1730812	0	19	5	0	41	56	23886936	0.0924164	1
PYGO1	306625	405	-9	1222404	344844	0	4	0	0	14	8	8190972	0.0924934	1
RARRES1	197614	972	-6	877560	259560	0	4	0	0	50	42	21954656	0.0925006	1
MIPOL1	67481	526	-48	1375668	321360	0	8	1	0	41	72	18490148	0.0925263	1
VPS26B	270368	601	18	1006928	267388	0	3	1	0	22	15	12910844	0.0926936	1
EDA	135563	NaN	-2	1261956	389340	0	6	0	0	50	49	29266008	0.0927506	1
MPZ	735152	293	41	732536	217948	0	3	0	0	50	49	25795320	0.092759	1
RCOR2	1321109	201	51	1528520	468856	0	6	0	0	50	53	24006416	0.0928608	1
LCE1C	64902	818	18	348140	98056	0	2	0	0	50	59	23926488	0.0928698	1
RSPH4A	247712	479	10	2156408	526948	0	8	0	0	50	46	23450216	0.0932334	1
TMEM120B	796879	190	43	1048128	266976	0	4	0	0	50	63	20084176	0.0932401	1
RIMKLB	302894	262	17	1132588	327128	0	5	0	0	50	47	24260208	0.0933208	1
PLN	133888	1029	1	158208	43260	0	2	0	0	50	55	22954168	0.0933663	1
PSMA8	168448	577	57	778268	204352	0	5	0	0	39	48	17458088	0.0934073	1
CNST	416573	346	4	2181128	576388	0	12	2	0	50	48	22546288	0.0936112	1
RNF144A	40925	1103	7	888272	232780	0	4	0	0	50	50	27376164	0.0941852	1
PLXDC2	19386	1014	-10	1604740	424772	0	6	1	0	50	72	26474708	0.0944316	1
ERGIC2	100875	599	-3	1176260	289636	0	6	2	0	11	19	6653388	0.094549	1
ZNF622	203311	624	-20	1435820	361324	0	6	0	0	27	36	17046912	0.0945782	1
VPS33A	885125	222	47	1781488	491516	0	9	2	0	50	70	30481820	0.0946258	1
ZNF26	NaN	NaN	NaN	1608448	386456	0	8	0	0	50	127	46268424	0.0946739	1
RNF25	1033606	269	43	1355480	402112	0	5	1	0	50	73	27059336	0.0949552	1
OR4K5	431654	854	-49	918348	280572	0	9	0	0	50	82	20956380	0.0950616	1
UFC1	728669	234	37	514588	133076	0	3	0	0	50	60	26072184	0.0951419	1
FBXO16	295355	204	47	900632	225364	0	3	0	0	50	52	22355944	0.0954691	1
SHISA5	1480689	223	45	701224	217124	0	5	0	0	50	75	26163236	0.0956021	1
PON3	135737	327	-2	1071612	289224	0	4	1	0	19	24	10748256	0.0960408	1
ARHGAP9	1347802	194	32	2132100	666204	0	12	2	0	50	79	24093760	0.0961646	1
EFCAB5	652131	303	15	4709572	1179968	0	17	4	0	50	53	24423772	0.0964813	1
HIST1H4A	408919	685	43	288812	99292	0	2	0	0	50	62	19537040	0.0966407	1
NIPA2	352778	529	-8	1051836	311472	0	4	0	0	41	52	22378604	0.0968966	1
GNL3L	302365	NaN	31	1771188	464736	0	10	0	0	50	66	28178328	0.0971631	1
PTCD2	421218	342	27	1181616	307764	0	3	0	0	39	27	17714764	0.0972279	1
RGS7	134467	834	-27	1533464	360088	0	8	0	0	50	76	22847460	0.0972353	1
GHRHR	390101	631	4	1307276	376156	0	5	2	0	50	75	26110912	0.0972421	1
LRGUK	239801	634	8	2503724	655492	0	10	3	0	26	34	12602668	0.0974621	1
MFF	251488	144	18	1015992	295404	0	4	1	0	50	39	24408528	0.0974818	1
RSPO2	187803	942	-9	752724	171804	0	4	1	0	50	49	23862216	0.0976788	1
CLEC4C	206421	467	15	666204	152028	0	3	0	0	50	70	24484336	0.0977846	1
ACOT8	742720	180	48	959548	270272	0	4	1	0	50	50	17827652	0.0978056	1
OR10R2	177013	929	7	949660	294992	0	6	1	0	50	61	23585764	0.0978219	1
SCG2	276568	364	-7	1833400	463088	0	10	2	0	26	21	12900544	0.0979667	1
FAM20B	352872	244	1	1205924	344020	0	4	0	0	50	56	29214920	0.0980837	1
LRFN2	100435	887	20	2202552	736656	0	10	2	0	50	66	28254136	0.0982555	1
CNTNAP4	11522	975	-26	3936660	1046892	0	18	3	0	23	45	14285276	0.0984017	1
RSRC2	868107	154	39	1364544	337428	0	9	1	0	50	55	23924428	0.0985465	1
KRBA2	772200	257	20	1456420	379040	0	8	2	0	50	50	20021964	0.09857	1
PPP1R3A	12173	914	-21	3306300	875088	0	16	3	0	50	66	22205564	0.0986476	1
ZNF35	434068	541	34	1570132	397580	0	10	0	0	11	10	5681892	0.0988005	1
ZNF543	432083	869	-17	1784372	458968	0	11	1	0	50	60	20971624	0.0995851	1
UCHL3	197113	362	37	721000	177572	0	4	0	0	50	52	23788468	0.0996258	1
TAS2R9	408176	517	12	907224	258324	0	5	0	0	50	59	22036232	0.0996422	1
RPS12	131337	443	18	416532	103824	0	4	0	0	50	61	24164212	0.100062	1
OR2J3	155147	738	1	879620	276040	0	6	1	0	37	39	18788436	0.100214	1
SOX5	29515	973	-7	2298548	618412	0	16	4	0	50	68	22612620	0.100367	1
GPD1L	466186	403	6	1047304	292520	0	5	1	0	50	56	27877156	0.100429	1
NUTF2	959655	143	49	405820	88580	0	3	0	0	50	78	27770860	0.100855	1
CCDC37	295496	600	35	1871304	477096	0	7	1	0	50	36	22551644	0.100866	1
BMP5	68578	483	-9	1357952	361324	0	7	3	0	38	60	22159420	0.10089	1
HSPA4L	222085	352	31	2577060	626652	0	8	2	0	50	46	22086496	0.101401	1
RND1	1655612	214	57	690512	194464	0	5	1	0	50	75	23080652	0.101525	1
TNPO3	821362	361	52	2764108	770852	0	13	2	0	50	80	27971092	0.101578	1
UBE2L3	521773	194	37	476272	115772	0	3	0	0	50	73	22528984	0.101667	1
NECAP1	142724	300	23	827296	233192	0	4	1	0	50	46	23771988	0.102004	1
C1orf61	2199280	201	27	471740	135136	0	2	0	0	50	99	28512460	0.102209	1
DFFA	829921	392	32	995804	289636	0	7	1	0	50	57	26857456	0.102225	1
COG7	521590	611	28	2303492	634480	0	7	2	0	21	26	13085532	0.102297	1
CCDC92	903375	539	36	971084	279748	0	5	1	0	50	48	21686032	0.102383	1
ZIM3	311003	924	-64	1437880	335780	0	11	2	0	50	78	21766372	0.102438	1
THUMPD1	179233	641	14	1051424	276040	0	3	1	0	50	60	29801608	0.102639	1
NEK10	107333	515	-15	2211616	545900	0	12	1	0	15	23	9330976	0.102716	1
PBX2	2119974	392	28	1267312	370388	0	10	1	0	50	71	27513772	0.102821	1
MBLAC1	1299015	205	52	718940	276040	0	5	0	0	50	53	24120540	0.103331	1
GSTM1	927739	201	22	689688	159444	0	3	0	0	50	51	16642328	0.103436	1
CGA	209764	625	-3	355144	93524	0	2	0	0	50	51	23982932	0.103481	1
LONRF2	94009	703	5	2195136	658788	0	6	0	0	5	1	3248620	0.103631	1
MLST8	2179404	224	39	989624	262444	0	5	0	0	50	48	22599024	0.104294	1
METTL6	507426	256	49	861080	215476	0	5	0	0	50	51	21674908	0.104341	1
NCOA6	1006385	170	47	5946808	1770776	0	15	1	0	4	1	2805720	0.104749	1
RYR2	86856	1024	-24	15037176	3898344	0	67	23	0	37	91	21649364	0.104761	1
CDKN2AIPNL	929843	170	46	353496	92700	0	2	0	0	50	69	26914724	0.104767	1
NSUN3	85578	1378	-9	1013108	276040	0	3	0	0	50	57	27933188	0.104774	1
EMD	2277674	NaN	40	755608	214652	0	3	0	0	50	43	23806184	0.104918	1
TMEM71	166227	872	-6	912168	229896	0	5	1	0	50	58	24846896	0.105196	1
NGDN	1220464	499	27	976028	255028	0	5	0	0	50	88	27633252	0.105715	1
PAGE5	140886	NaN	18	399640	105884	0	3	0	0	50	63	19931324	0.105788	1
CDC6	1480458	191	23	1673132	461440	0	10	0	0	14	7	3225960	0.105824	1
RABL3	307936	475	10	725120	190756	0	3	1	0	8	5	3614476	0.105885	1
SMC1A	920771	NaN	70	3768976	927824	0	16	2	0	38	48	19677120	0.106013	1
FXYD6	473498	601	41	316416	74160	0	2	0	0	50	86	27409124	0.106022	1
SRI	157359	454	23	628712	158620	0	2	1	0	38	41	16809600	0.106145	1
UTY	0	0	0	4311992	1142476	0	8	1	0	36	22	19050880	0.106181	1
SERPINC1	443726	385	13	1375668	380688	0	6	0	0	8	3	3400648	0.10663	1
GDF11	1814311	384	26	1161428	363796	0	8	0	0	28	23	9794476	0.106997	1
FMR1NB	96935	NaN	-13	779504	196936	0	3	1	0	22	26	10587164	0.107272	1
RIPPLY2	108781	870	-22	390988	102176	0	4	0	0	50	69	23831316	0.107448	1
CARHSP1	401329	247	5	423536	140080	0	2	0	0	50	60	26637860	0.107718	1
NOP10	542657	234	22	195700	52736	0	2	0	0	50	47	21808396	0.10786	1
BRWD1	383347	235	30	7259852	1859356	0	19	2	0	13	10	11400452	0.107869	1
GABRG1	36353	926	-2	1403272	364208	0	9	0	0	12	22	6847028	0.107975	1
HTN1	59679	975	3	202292	37492	0	2	0	0	50	58	27140500	0.108053	1
CNIH4	628752	256	18	437132	104236	0	2	0	0	50	50	22313508	0.10809	1
PLVAP	842088	211	43	1302332	367504	0	10	2	0	50	67	25043832	0.108421	1
ZNF133	575071	471	-1	1918272	526536	0	7	1	0	50	60	20275344	0.108589	1
PRKAR1B	543988	401	7	1141240	324656	0	4	0	0	50	66	28792208	0.108697	1
CCKBR	466636	728	4	1240120	440840	0	7	1	0	50	65	26530740	0.109178	1
FOLR3	715293	267	62	748604	183340	0	4	0	0	50	48	20939900	0.109381	1
SRP68	1611239	218	22	1896848	508408	0	12	2	0	50	84	27866032	0.109468	1
SPTY2D1	637558	457	28	2005616	562792	0	7	1	0	50	52	25469016	0.109545	1
CPE	171042	494	-9	1423872	384396	0	8	0	0	15	23	9891296	0.10971	1
CA1	99296	1463	15	798456	210120	0	4	1	0	50	49	20862856	0.110005	1
KRTAP12-1	819099	391	35	277688	84460	0	1	0	0	50	56	27135968	0.110275	1
MDP1	974559	220	41	545488	142964	0	3	0	0	50	67	28430060	0.110415	1
C7orf50	769674	346	35	566088	175512	0	4	0	0	50	42	21941884	0.110419	1
GABPA	534601	728	31	1375256	356380	0	5	0	0	28	11	8520984	0.110455	1
HIST1H2BO	228884	634	40	364620	111240	0	2	0	0	50	47	17133020	0.111066	1
LRRC6	188389	902	-4	1451888	336604	0	6	1	0	50	45	18318344	0.111181	1
SKIL	368934	202	23	2039400	525300	0	10	1	0	13	21	8946168	0.111277	1
SNRPA	1127178	201	27	839656	234428	0	5	1	0	50	67	22743636	0.111503	1
STAM2	394536	218	24	1603504	411176	0	7	1	0	50	57	23403660	0.111696	1
SPTLC2	500852	320	40	1672720	469268	0	5	0	0	19	6	7108648	0.111823	1
NKTR	350455	445	42	4369672	1134236	0	20	1	0	8	15	6910888	0.111857	1
IL21R	228256	597	36	1573428	464736	0	7	0	0	29	26	14159204	0.111903	1
WDR62	980636	320	19	4491212	1317988	0	11	1	0	10	3	5600316	0.111992	1
MRGPRX1	561250	695	15	905164	294992	0	6	0	0	43	41	18572548	0.112124	1
CETN2	201810	NaN	-3	538896	124836	0	3	0	0	50	41	18764540	0.112393	1
PLCXD3	219266	928	-15	952956	253380	0	6	2	0	45	60	16466404	0.112879	1
KIAA2022	251853	NaN	7	4453720	1186148	0	16	3	0	34	41	15273664	0.112948	1
CXCL9	489826	399	43	384396	100116	0	3	0	0	50	47	24156384	0.113012	1
GABRA6	12083	986	-6	1351772	371212	0	6	1	0	50	75	21540596	0.113234	1
TRA2B	978158	213	30	861904	249260	0	6	0	0	50	68	22462240	0.113312	1
GYPB	146672	990	-12	284692	78692	0	2	0	0	50	61	22553704	0.113433	1
DCTN4	1015949	211	43	1426756	375332	0	6	1	0	50	71	27336612	0.113685	1
ACP5	1152381	272	31	934828	291284	0	7	0	0	50	49	22676068	0.113836	1
SIRPD	422390	424	46	578036	173452	0	3	0	0	50	51	24150616	0.114055	1
ITPRIPL1	904852	213	43	1636052	477508	0	8	2	0	50	69	27903936	0.114605	1
KLHL12	422793	318	28	1698676	465560	0	6	0	0	24	10	10330488	0.114728	1
NSUN7	238024	202	47	2125920	594516	0	9	0	0	26	28	11047368	0.11509	1
FAM71A	409070	224	26	1687140	519120	0	10	4	0	20	27	8604620	0.115218	1
TRA2A	432206	231	23	832652	251320	0	4	0	0	50	44	21126948	0.115282	1
CALM1	323571	599	21	475036	105884	0	2	0	0	48	51	23752212	0.11531	1
PDGFRA	51422	518	27	3281580	868908	0	16	5	0	17	21	8346708	0.115339	1
FPGT	NaN	NaN	NaN	1755120	473388	0	9	2	0	50	129	46355356	0.115358	1
ZNF507	298401	596	-66	2820140	742012	0	14	4	0	50	114	33536388	0.115426	1
FAM3D	497368	503	38	705344	173452	0	4	1	0	23	29	12770352	0.115662	1
MPHOSPH6	170324	715	-10	509644	109592	0	3	1	0	12	13	6646796	0.115757	1
ERG	162262	418	4	1489380	390576	0	6	1	0	50	36	20431080	0.116062	1
TSPYL1	260958	593	22	1250420	373684	0	8	0	0	30	30	14407640	0.116191	1
TAF1D	290677	527	0	851604	207648	0	5	1	0	50	59	22967352	0.116204	1
RIT2	4853	1195	-57	664144	163976	0	6	1	0	29	66	15581428	0.116301	1
ARSJ	100364	497	15	1738228	491516	0	5	0	0	43	38	17561088	0.116368	1
RBP1	226923	848	13	655492	175100	0	4	0	0	50	57	20165752	0.116629	1
EDN2	220093	381	32	522004	163976	0	3	0	0	50	55	24702284	0.116718	1
MGAT1	830596	566	25	1248772	404996	0	9	1	0	50	94	32873480	0.116733	1
SAP18	447305	240	43	513352	145436	0	4	0	0	50	49	21922932	0.116805	1
ZNF514	223452	616	24	1203864	297876	0	6	1	0	48	58	24698988	0.117087	1
ST3GAL6	338260	516	10	1019700	255852	0	5	1	0	50	51	25088328	0.117179	1
HFM1	263616	615	-10	4431472	1081088	0	14	1	0	30	34	19148936	0.117203	1
HSPB3	61471	617	14	428480	131428	0	3	0	0	50	65	26206908	0.117232	1
PKLR	1574928	194	45	1662420	532716	0	7	2	0	50	62	24066980	0.11737	1
HIST1H4E	390169	544	57	287164	100940	0	4	0	0	50	57	16043280	0.117371	1
GCSH	287527	327	13	517472	149968	0	2	0	0	50	47	24706404	0.117394	1
ZNF225	554986	634	-28	2138280	503052	0	9	0	0	50	50	20381640	0.117463	1
KIAA1522	1339617	195	26	2994828	1097568	0	14	5	0	50	81	26154996	0.117498	1
RAB8B	451708	214	44	647252	161092	0	3	1	0	50	47	20525428	0.117705	1
C14orf2	694566	320	33	243492	53148	0	1	0	0	50	57	29123868	0.117853	1
LANCL2	752223	455	7	1332408	379452	0	5	1	0	50	34	18501684	0.11832	1
HCFC1R1	1443513	234	49	409116	128544	0	2	0	0	50	56	21934880	0.118591	1
GNG11	228127	480	-12	225776	53560	0	1	0	0	50	75	24388340	0.118712	1
METTL5	338901	489	35	694632	164388	0	3	0	0	50	38	18079384	0.118744	1
LCN8	1898901	190	39	468032	128956	0	2	0	0	50	65	28803744	0.11881	1
SMOC2	121125	883	-32	1392148	365444	0	8	0	0	7	6	3902464	0.119007	1
ZNF664	903375	539	36	795572	175924	0	4	0	0	50	48	21686032	0.11943	1
PRH1	NaN	NaN	NaN	492340	151616	0	3	1	0	32	70	24315416	0.119823	1
CSNK1A1	607110	152	32	1132588	273980	0	5	1	0	50	53	23242156	0.120018	1
PABPN1	1171456	330	20	889096	278924	0	4	0	0	50	49	25062784	0.120104	1
MLF1	196830	940	-10	836360	195700	0	4	1	0	50	49	23100840	0.120451	1
CDH17	474043	543	18	2492600	680212	0	11	2	0	50	66	24998100	0.120814	1
CLEC4A	142724	300	23	732948	174276	0	3	0	0	50	46	23771988	0.120835	1
C19orf48	655673	589	25	327128	110416	0	3	0	0	50	79	28520700	0.120905	1
LRRK2	31336	994	12	7668144	1952880	0	33	7	0	50	70	26256348	0.121242	1
EZR	564251	163	55	1793848	447020	0	8	1	0	50	66	22630748	0.121247	1
USE1	865138	212	38	779504	224128	0	4	0	0	50	63	21832292	0.121362	1
TAZ	2277674	NaN	40	910932	224952	0	5	1	0	50	43	23806184	0.121525	1
SLC46A2	514712	498	10	1328700	451140	0	6	2	0	40	47	19033576	0.12155	1
PEA15	841605	386	29	397580	103000	0	2	0	0	50	47	22033348	0.121807	1
FAM3C	100604	535	-1	717704	172216	0	4	0	0	50	72	27924536	0.121921	1
ZNF502	433000	541	28	1640172	390576	0	9	1	0	23	25	9870284	0.122063	1
PRR23B	336415	520	11	722236	264092	0	5	1	0	50	49	22915440	0.122289	1
PLEK	208260	586	23	1078616	262444	0	5	1	0	50	55	24772324	0.122411	1
KIAA1429	534075	405	36	5414092	1488968	0	14	5	0	50	60	23558160	0.122579	1
RBM47	247828	341	64	1704444	517884	0	10	2	0	50	59	23093836	0.122655	1
NISCH	1096247	192	55	4366376	1313044	0	10	0	0	3	0	2655340	0.122775	1
NGLY1	216966	701	-1	2083072	527360	0	7	1	0	50	50	26599544	0.122781	1
TFPI2	228127	480	-12	713584	183752	0	5	0	0	50	75	24388340	0.122888	1
TNNI1	857879	209	26	571856	159856	0	5	0	0	50	57	19423328	0.123106	1
INPP4B	51592	807	10	2821376	717292	0	9	1	0	10	9	5980180	0.123194	1
FAM181A	242993	645	15	1001572	319712	0	4	1	0	33	38	21058144	0.123195	1
PLRG1	59883	1034	20	1569308	412000	0	6	0	0	50	40	22133464	0.123289	1
OSR1	63105	842	-9	762612	237312	0	5	0	0	50	81	33435448	0.12336	1
GTSF1	642618	190	38	543428	119068	0	2	0	0	50	50	24579096	0.123442	1
TSSK3	1529661	216	41	783624	221244	0	5	0	0	50	76	27172636	0.123531	1
NUP93	706254	143	26	2472412	671972	0	9	2	0	49	50	24047204	0.123758	1
MRPL53	1069803	343	45	325892	103000	0	3	1	0	11	17	5203972	0.123838	1
DPF2	4112809	242	50	1198096	307352	0	7	0	0	27	33	14447604	0.123883	1
FMO3	395042	1004	-11	1599384	416532	0	10	2	0	50	63	24752136	0.124053	1
HAUS3	836839	332	29	1811976	442488	0	11	0	0	50	50	22221632	0.124511	1
DUSP11	1051432	404	37	1149480	294168	0	5	0	0	5	2	1943816	0.124813	1
USP33	432858	192	2	2911604	713584	0	10	1	0	50	48	21400104	0.124831	1
RAB3B	701660	353	22	656316	176748	0	5	1	0	50	72	29733216	0.124946	1
PBOV1	341233	545	21	399640	107120	0	2	0	0	35	44	17640192	0.124971	1
NOX5	370981	394	26	2338924	659612	0	8	2	0	22	13	10532368	0.125144	1
WFDC8	902945	438	27	758492	170980	0	3	0	0	50	76	25946112	0.125354	1
RBM18	319049	597	19	578036	154912	0	2	0	0	50	46	28516992	0.125467	1
CADM2	8467	1155	-19	1365780	380688	0	12	3	0	16	26	6619192	0.125714	1
FAM179B	231363	490	1	5012392	1458068	0	20	2	0	23	20	10623420	0.125862	1
RARS2	236344	534	28	1786020	459792	0	8	0	0	33	25	13263104	0.126031	1
SPATA12	418332	332	46	538484	169744	0	3	0	0	50	60	23430852	0.126159	1
APOC1	1003719	196	6	256676	69628	0	1	0	0	50	43	19808548	0.126188	1
UNC13C	17740	1075	-30	6666572	1694968	0	21	1	0	1	1	2272592	0.126536	1
UPK1A	1162794	390	27	769204	220832	0	3	1	0	50	71	23870044	0.126575	1
CYTH4	902502	201	61	1222404	301584	0	6	0	0	50	45	19392840	0.126577	1
GUCY1A2	63799	885	-21	2141576	610996	0	10	1	0	10	8	4699272	0.126629	1
DPP8	620582	187	39	2734032	698340	0	10	2	0	50	41	23497184	0.126659	1
RBM8A	706346	230	49	541368	134724	0	5	1	0	28	35	11277264	0.126676	1
PSMC6	314095	313	11	1245888	316416	0	6	1	0	50	51	22790604	0.126828	1
ATOX1	584468	406	46	218360	54796	0	1	0	0	50	75	28280092	0.12691	1
HTN3	34716	965	-1	182516	35020	0	1	0	0	50	92	24310060	0.126953	1
HCRTR2	27686	676	-13	1309748	369976	0	6	1	0	37	64	22633632	0.127011	1
YME1L1	389022	551	30	2340160	623768	0	9	0	0	2	0	1365780	0.127196	1
APLP1	1060028	321	47	1916624	580096	0	10	2	0	50	74	22333284	0.127257	1
ATP12A	467468	619	40	3121724	865612	0	16	3	0	50	79	27926184	0.127439	1
CYP3A7	1430454	438	42	1523576	405820	0	8	2	0	3	11	3791636	0.127469	1
ENAM	262250	609	16	3372632	905164	0	9	1	0	17	12	11547124	0.127486	1
RRP15	75487	488	-20	865612	206000	0	4	1	0	50	75	23070764	0.127574	1
POLR2I	978272	326	6	402936	91464	0	3	0	0	50	70	17479100	0.127812	1
FBXO43	810757	396	25	2088840	564852	0	11	2	0	50	74	33229448	0.128305	1
KIF21A	76823	675	-19	5070896	1322932	0	17	2	0	6	7	4549716	0.12834	1
HAMP	767246	472	7	259560	70452	0	1	0	0	50	38	18956944	0.128341	1
MRPS18C	330595	378	40	448256	109180	0	4	0	0	50	65	23605540	0.128347	1
CXXC1	247194	379	68	1979248	540956	0	11	1	0	50	63	25078440	0.128627	1
BRCA2	221300	462	44	10202768	2603428	0	43	3	0	2	5	3484284	0.128746	1
CST7	545344	676	-29	436308	119892	0	2	0	0	50	55	22279312	0.128758	1
ATR	564756	403	24	7955720	2079364	0	26	2	0	1	2	2872464	0.129773	1
MFSD11	827288	206	22	1367840	365032	0	6	2	0	50	43	16801360	0.129945	1
TNFRSF10C	648331	237	48	760964	222892	0	4	1	0	50	71	26572764	0.130179	1
PGD	712477	383	24	1458480	397992	0	7	1	0	50	75	33747744	0.130242	1
GTF3C3	404194	370	14	2684180	691336	0	8	3	0	50	61	27283876	0.130263	1
GPR171	NaN	NaN	NaN	935240	256264	0	3	1	0	50	128	46138232	0.130328	1
DIRC2	423454	412	37	1378964	436720	0	6	1	0	50	67	24972556	0.130333	1
EPHA5	57073	706	-19	3085468	847484	0	18	6	0	21	34	9901596	0.130436	1
PPFIA3	2011861	267	47	3516420	1062960	0	15	5	0	50	73	23883640	0.130442	1
PCBP1	686152	156	52	1006928	316828	0	9	1	0	50	57	18482732	0.130464	1
TMEM79	2266205	211	33	1104160	375332	0	5	1	0	50	72	25629696	0.13056	1
DACH1	30451	1135	-22	2053820	624592	0	10	0	0	5	8	3330196	0.130716	1
IFI16	97615	866	7	2188956	567324	0	9	2	0	50	50	23057580	0.131017	1
XRCC2	256955	444	6	832652	221656	0	4	0	0	50	46	22342760	0.131155	1
WNT7A	422569	498	34	1026292	286340	0	5	1	0	50	44	21268264	0.131269	1
FAM110B	190462	601	15	1057604	318064	0	5	1	0	50	48	20569100	0.131317	1
FBN2	226750	605	9	8934220	2183600	0	26	4	0	20	18	11083624	0.131351	1
SLC30A6	387408	276	25	1389264	390576	0	8	0	0	29	45	17374040	0.131499	1
SLC32A1	450934	551	36	1487320	468032	0	12	4	0	34	52	15649820	0.131578	1
PCNP	549032	445	14	541368	144612	0	3	1	0	50	66	24532128	0.131591	1
SIGLEC10	393294	583	17	2020036	617588	0	10	2	0	13	17	7593160	0.131621	1
PAQR8	372545	431	33	1009812	311472	0	8	2	0	21	32	10441728	0.131852	1
BLVRA	690958	250	45	897336	241020	0	4	0	0	24	29	14165796	0.132045	1
NPRL2	843769	206	51	1156072	306116	0	5	0	0	50	67	23693296	0.132046	1
NDN	59699	961	-58	915464	280984	0	3	1	0	45	42	16721844	0.13213	1
TEAD3	683460	280	36	1312632	363384	0	6	1	0	17	22	8743052	0.132354	1
ZNF611	536540	1010	-40	2118916	513764	0	11	2	0	50	81	25454184	0.132403	1
LUZP4	226836	NaN	8	939360	242256	0	3	0	0	50	68	27597408	0.132478	1
PROL1	264684	915	25	697516	235664	0	3	0	0	50	46	20173580	0.132567	1
ARHGAP31	265987	585	23	4164496	1247948	0	16	4	0	29	43	18794616	0.132576	1
B2M	673122	428	36	365032	97232	0	3	1	0	6	14	4087452	0.13281	1
GNB1	1492510	229	26	1030000	283868	0	5	1	0	50	62	21819108	0.132912	1
SLC28A3	396533	595	2	2088428	568972	0	9	1	0	50	76	26461112	0.13331	1
GP2	243266	848	-5	1612568	436720	0	8	1	0	50	59	22968588	0.13336	1
NDUFAF2	205876	502	11	524888	122776	0	2	0	0	50	57	28815280	0.133532	1
TSEN2	352597	317	36	1452300	375744	0	8	1	0	50	47	23375232	0.133717	1
TRMT5	216411	578	-1	1507920	405408	0	8	1	0	50	47	21294632	0.133823	1
OR5AC2	200002	811	-15	885388	261620	0	6	1	0	50	88	24405644	0.133917	1
HOXA6	356045	385	28	681860	190756	0	4	0	0	50	40	26283952	0.133989	1
C2orf15	NaN	NaN	NaN	372860	104236	0	2	0	0	50	127	45986204	0.134033	1
HUS1B	138359	674	23	777032	259972	0	5	0	0	50	50	23434148	0.134053	1
SDCBP	200469	608	11	907224	244728	0	4	0	0	50	59	26506844	0.134147	1
CTXN3	284904	682	29	236900	72100	0	1	0	0	50	56	26216796	0.134694	1
USMG5	545643	147	45	185812	47792	0	2	0	0	50	60	21527000	0.134718	1
RPL5	582788	274	4	915876	228660	0	3	0	0	50	70	28014352	0.134828	1
C9orf156	468629	276	38	1289560	371624	0	9	1	0	50	61	22766296	0.134849	1
PRAME	190814	641	23	1479492	436308	0	5	2	0	50	52	22848696	0.134921	1
SPOCK3	7931	1043	-11	1362072	310236	0	6	0	0	39	64	23044808	0.134994	1
KRTAP5-11	586193	626	50	462676	121952	0	2	0	0	40	37	15866120	0.135024	1
SDCCAG8	182671	1011	0	2234688	519120	0	9	1	0	35	29	16585060	0.135151	1
AMACR	270768	793	4	1537172	310648	0	6	2	0	50	74	27496056	0.135209	1
SPDYE1	1042621	239	49	1018464	260796	0	4	0	0	50	60	22437932	0.13562	1
TMCO4	668417	220	29	1845760	573092	0	10	1	0	34	49	15679484	0.135781	1
HERC6	434791	389	32	2905836	747780	0	9	2	0	24	20	10704996	0.136161	1
CDCA7L	687019	581	-1	1374020	357616	0	7	0	0	39	63	21272796	0.136363	1
CD2AP	203824	554	16	1945052	512116	0	11	1	0	50	54	24328600	0.136477	1
CDKN2C	290894	417	2	489456	147084	0	2	0	0	50	62	26437216	0.136592	1
RFX3	159455	1028	3	2397016	653432	0	8	1	0	8	6	4752420	0.136635	1
ARPC2	724341	197	30	936064	231956	0	4	0	0	50	41	21044960	0.136687	1
COL7A1	1386275	212	37	8605444	2894300	0	32	4	0	0	4	2894300	0.136808	1
C14orf39	325446	618	0	1851940	412412	0	8	0	0	50	74	24978324	0.136907	1
BSX	698665	416	8	662908	213416	0	4	0	0	50	52	19580300	0.136927	1
MEOX2	25585	1039	-17	891980	248848	0	4	1	0	50	88	26317324	0.137063	1
PRUNE	1617972	165	35	1323344	394696	0	10	1	0	18	27	8664772	0.137211	1
TBX5	88840	794	-25	1603916	440428	0	10	3	0	50	79	23575876	0.137269	1
DEPDC5	557139	336	19	4863248	1280908	0	15	2	0	25	28	12695368	0.137588	1
FAM49A	8240	1427	-4	1004456	246376	0	6	1	0	50	49	25477256	0.137611	1
CARS2	532346	216	42	1685080	481628	0	6	0	0	18	10	6006548	0.137634	1
APOC2	1003719	196	6	306940	86108	0	1	0	0	50	43	19808548	0.137712	1
PRDM4	119393	805	22	2372708	650548	0	11	1	0	50	54	24771088	0.137814	1
RPF2	343624	410	29	953368	234428	0	4	0	0	50	48	27028436	0.137908	1
GGNBP2	468055	548	23	2126744	520768	0	10	1	0	31	42	15304564	0.137971	1
KIF12	244063	558	0	1505448	469680	0	5	2	0	50	51	21582620	0.138113	1
MPL	1088321	252	27	1863064	552080	0	6	1	0	50	50	25675016	0.138634	1
PRDX6	426891	390	12	663732	192816	0	3	0	0	50	72	30722840	0.138692	1
UBL4A	2163759	NaN	42	460204	142964	0	4	0	0	50	74	25579844	0.138753	1
NKAIN2	23367	993	-28	640248	164388	0	5	0	0	50	104	25830340	0.139435	1
AUP1	1019591	315	50	1201804	376568	0	7	2	0	50	79	25270844	0.139696	1
NKAIN4	1005137	285	50	626240	180868	0	2	0	0	50	71	23088480	0.139845	1
SPANXN5	476232	NaN	26	225364	50264	0	1	0	0	50	80	29519800	0.140079	1
A2M	348389	364	17	4407164	1235176	0	14	5	0	30	40	18838288	0.140137	1
MYOM3	817104	171	22	4299632	1210456	0	15	4	0	42	31	15586784	0.140387	1
ALDOA	NaN	NaN	NaN	1073260	319712	0	6	2	0	32	71	24483512	0.140746	1
TNFRSF8	517022	191	35	1758416	523240	0	9	0	0	9	19	6202248	0.141074	1
PYCRL	2183482	235	37	816172	275216	0	3	0	0	50	45	22725920	0.141147	1
C12orf54	904892	390	11	418592	95584	0	5	0	0	50	74	17505468	0.141411	1
YAF2	173442	585	2	546724	141728	0	2	0	0	50	47	23209608	0.141429	1
NMI	215149	617	17	949248	227424	0	3	1	0	18	14	4903624	0.14147	1
CCL2	26189	889	-12	303644	79516	0	1	0	0	50	84	34359564	0.141576	1
NACA2	323585	358	-8	621296	184576	0	3	0	0	50	39	22919972	0.141848	1
YTHDF2	818065	208	30	1700324	475036	0	9	2	0	50	82	25365604	0.142272	1
MRPS31	270527	470	44	1191916	311060	0	6	0	0	50	85	27588344	0.142341	1
KIF6	77217	940	26	2505784	627476	0	11	2	0	50	47	24471976	0.142379	1
LCMT1	273088	418	23	1029176	262444	0	3	1	0	50	45	20805176	0.142445	1
USPL1	373046	369	63	3213600	878796	0	13	2	0	50	61	24197172	0.142464	1
EIF3I	1460758	218	29	1008988	251732	0	7	0	0	50	74	25095744	0.142473	1
NDUFA5	88676	779	-25	363796	89816	0	2	0	0	50	75	24659848	0.142535	1
LGALS13	1148741	322	25	426420	110004	0	3	0	0	50	45	21968664	0.142833	1
DDX5	1171555	184	15	1854824	484924	0	9	2	0	50	63	21227888	0.142871	1
MRPL21	594397	303	45	624592	181280	0	2	0	0	50	42	23320436	0.142893	1
OR52K1	190769	879	-1	890332	282632	0	4	1	0	50	49	22934392	0.142929	1
TRIB3	879317	185	41	992508	351024	0	5	0	0	50	66	24245788	0.143159	1
ANK3	213806	634	-8	13128380	3726952	0	39	8	0	39	43	25995964	0.143504	1
RPL26	772200	257	20	442488	116184	0	3	0	0	50	50	20021964	0.143515	1
SDHAF2	1404745	245	58	507172	129368	0	3	1	0	50	53	18468724	0.14378	1
ZP1	794900	522	47	1858532	570208	0	4	1	0	50	53	25360660	0.143862	1
CEP57	298879	467	2	1533876	373272	0	6	1	0	39	46	23448156	0.143865	1
CCND3	467876	186	41	838420	267800	0	5	2	0	48	64	19889712	0.143886	1
SNRPA1	372683	406	2	775796	215476	0	4	0	0	50	55	23846972	0.144165	1
SNX12	790100	NaN	37	487396	136784	0	2	0	0	50	68	28707748	0.144301	1
ZNHIT1	1022626	258	39	463500	131016	0	3	0	0	50	65	22805024	0.144421	1
CD2BP2	2312884	165	47	1011048	286752	0	6	1	0	50	61	22029640	0.14444	1
IMPG2	656520	580	-4	3702232	992096	0	18	3	0	36	64	21103052	0.144639	1
LPP	148376	685	6	1779016	538484	0	9	2	0	50	60	30021616	0.144816	1
F11	364737	606	-12	1899732	489456	0	7	0	0	12	3	4325588	0.144842	1
ARHGAP12	359237	346	25	2585300	644368	0	8	1	0	50	49	26945624	0.144858	1
OR5T1	10317	969	-43	937300	275216	0	7	1	0	15	18	6837964	0.14506	1
FTHL17	77068	NaN	8	532716	152028	0	4	0	0	50	83	30701416	0.145145	1
SHH	213448	634	23	1289560	439604	0	4	0	0	41	45	20263396	0.145343	1
MANBAL	666037	571	64	251320	77456	0	3	0	0	50	51	16737088	0.1454	1
PPP1R3C	276001	206	16	942244	241844	0	4	1	0	50	42	20167812	0.145415	1
HSPA1L	2509866	183	32	1835872	549608	0	11	0	0	4	3	2662344	0.145472	1
ANKHD1-EIF4EBP3	688522	296	30	7673088	2238396	0	28	4	0	39	36	20459096	0.145651	1
SLC26A5	355264	620	17	2258584	641072	0	8	1	0	50	49	24062860	0.145692	1
LARP4B	378329	515	9	2193900	627888	0	8	3	0	50	50	21407108	0.1459	1
GP9	1155221	379	52	488632	176336	0	4	0	0	50	77	22878772	0.146378	1
SMC6	135213	1245	1	3377988	799692	0	8	0	0	11	5	5903548	0.146517	1
SYNE1	79159	579	3	26657224	6796352	0	96	14	0	0	14	6796352	0.146646	1
LOH12CR1	707022	279	27	588748	156560	0	4	1	0	29	31	16897768	0.146707	1
FAM76A	735205	210	35	1054720	260384	0	6	1	0	50	63	23099192	0.146996	1
PPP1CA	1269888	177	51	1018464	279336	0	6	1	0	31	27	13171640	0.147093	1
CNOT10	464002	493	28	2277536	573916	0	7	1	0	21	16	9472292	0.14713	1
CYP4B1	658240	475	8	1541292	417768	0	6	1	0	17	11	7430008	0.147142	1
KIN	199265	447	4	1227348	295404	0	6	1	0	50	55	23385120	0.147177	1
CCDC36	1812695	203	45	1783136	457732	0	11	4	0	10	9	3792460	0.147217	1
TMEM159	338008	549	39	474624	140904	0	2	0	0	50	54	24036904	0.147568	1
TNMD	182582	NaN	-2	973968	234840	0	3	1	0	50	55	21619700	0.147987	1
BRCA1	1466229	201	27	5695488	1411512	0	21	2	0	37	40	15719036	0.147993	1
IL18BP	747702	311	59	626240	164800	0	3	0	0	50	46	19228864	0.148131	1
COG5	492317	753	18	2581592	717292	0	12	1	0	50	43	19716260	0.14816	1
LECT2	489402	443	19	454024	124424	0	4	0	0	50	50	18888140	0.148359	1
HOXA1	356045	385	28	987152	266152	0	3	0	0	50	40	26283952	0.148427	1
RBM14	1343990	194	62	1850292	643956	0	9	0	0	13	8	6076176	0.14867	1
PRKRIP1	579276	202	61	572268	140904	0	3	1	0	50	57	21370440	0.148727	1
MPP6	254420	405	18	1635228	425184	0	9	1	0	50	49	24724532	0.14896	1
NCOA1	343965	403	33	4305400	1198508	0	19	2	0	50	52	23406132	0.149089	1
TRIP13	812469	491	34	1313456	353908	0	6	1	0	50	57	23881168	0.149238	1
MEF2A	197556	416	12	1640584	455672	0	5	1	0	50	59	26305788	0.149412	1
FNBP4	979103	158	19	2997712	856136	0	17	2	0	7	6	3906584	0.14952	1
FBXL7	13845	956	-27	1400388	438780	0	12	3	0	44	90	24244552	0.14966	1
UBASH3A	366755	400	71	1978424	547960	0	9	0	0	2	0	1278848	0.149734	1
SYTL3	606618	188	51	1629048	448668	0	11	0	0	20	19	8022052	0.149739	1
NUDT16	274681	843	20	904340	303232	0	5	1	0	50	79	29527216	0.149843	1
LRRC66	91954	815	7	2567584	716468	0	12	3	0	50	64	25164960	0.15	1
RAB13	2028800	222	34	634480	159032	0	2	0	0	50	70	21158672	0.15	1
SLC2A2	167361	735	18	1547884	448256	0	8	2	0	50	58	24549020	0.150028	1
BZW1	620967	155	38	1104160	262856	0	4	0	0	50	48	23287476	0.150085	1
OSBPL8	586978	492	3	2738564	675268	0	9	2	0	42	39	19331452	0.15012	1
CRCT1	325831	700	20	285104	90640	0	2	0	0	50	64	32238176	0.150138	1
NEUROD2	1164935	239	28	1074908	350200	0	3	0	0	50	51	21892444	0.150155	1
IFNGR2	868693	182	68	998688	284280	0	5	0	0	50	50	20777984	0.150312	1
CRISP3	67784	1246	-2	764672	182104	0	5	0	0	50	45	22316392	0.150879	1
NBN	251472	419	35	2297312	576388	0	9	1	0	48	46	21482504	0.150904	1
CD34	320873	450	22	1134236	352672	0	4	2	0	50	94	33654632	0.150971	1
RAB12	241286	451	11	735420	197760	0	3	0	0	50	57	25047128	0.15098	1
DHX30	843941	197	34	3473160	1075320	0	10	3	0	47	45	19658168	0.151009	1
RPL37	212186	526	19	297052	83636	0	1	0	0	50	47	22411976	0.15108	1
INSL4	372067	616	20	402524	124012	0	3	0	0	50	50	21923756	0.151171	1
SERAC1	572602	209	40	1985016	521592	0	7	0	0	3	1	1949996	0.151327	1
HIST1H2BH	390169	544	57	361324	112064	0	4	1	0	50	57	16043280	0.151389	1
CHIA	398726	559	15	1443236	382336	0	7	1	0	50	59	24391636	0.151512	1
ATMIN	231500	284	4	2369824	702872	0	12	2	0	50	52	24991508	0.151584	1
IFIT2	253000	263	27	1399976	358852	0	4	0	0	50	63	22680600	0.1516	1
SMTNL2	1239739	318	24	1329112	421064	0	6	1	0	50	46	20653972	0.151676	1
LRRC7	298237	695	-26	4591328	1232704	0	22	6	0	50	84	26777940	0.15179	1
GAR1	212757	462	28	644368	193640	0	4	0	0	50	43	20944020	0.151968	1
NKAPL	273319	502	35	1183676	313120	0	7	0	0	50	42	20495764	0.151969	1
C4orf22	46363	1141	-4	706580	188284	0	3	0	0	50	64	24477332	0.15215	1
STH	365925	469	18	372036	111240	0	2	1	0	13	20	7320416	0.152239	1
SCAMP3	1574928	194	45	1026704	303232	0	5	2	0	50	62	24066980	0.152782	1
RGS10	825813	217	22	582568	128132	0	4	0	0	50	38	16824432	0.153189	1
CAMKK2	981640	258	42	1788080	484924	0	4	0	0	17	22	10740840	0.153277	1
SPHK2	1597109	242	31	1787256	666204	0	10	2	0	4	4	2219444	0.153422	1
TEX9	208204	604	13	1232704	282632	0	5	1	0	50	59	22072900	0.154347	1
CCL14	779228	525	19	341960	83224	0	2	0	0	50	80	24717940	0.154592	1
ZNF441	904926	521	-1	2095432	492752	0	11	1	0	22	28	8370192	0.155027	1
ZNF620	195638	546	22	1273492	314768	0	7	1	0	50	47	24248672	0.155078	1
PENK	411547	624	-16	795572	210532	0	4	1	0	50	35	19707196	0.155117	1
PLIN3	765978	187	52	1268960	378628	0	7	3	0	34	49	15447940	0.155356	1
EIF4H	1022182	190	51	750664	204764	0	3	1	0	50	67	20337968	0.155658	1
ABHD10	239044	250	10	902692	257912	0	5	0	0	50	60	24417180	0.155835	1
TBX4	312575	408	-11	1593616	468032	0	4	0	0	27	12	12175012	0.1564	1
ZNF716	NaN	NaN	NaN	1488556	365444	0	6	1	0	50	128	46247412	0.156419	1
LMCD1	92154	581	1	1081912	299936	0	4	0	0	50	63	29986596	0.156435	1
IL17F	313097	427	23	480392	140080	0	2	0	0	50	59	25430288	0.156575	1
PCDH9	19605	831	-11	3575336	1030000	0	20	4	0	45	68	24782624	0.156811	1
CROT	222199	876	3	1960708	500168	0	7	2	0	44	63	21707868	0.156862	1
OR2T3	112460	903	-20	909696	273156	0	4	1	0	50	80	25569132	0.156924	1
BMPR1B	119865	642	-15	1517808	396756	0	4	0	0	20	18	12005680	0.156945	1
OR13C3	146816	930	-33	994156	296228	0	9	1	0	50	90	20780456	0.156983	1
COX7A2	394127	423	-3	348964	98468	0	2	0	0	50	67	24167920	0.15705	1
SORCS1	6116	881	-26	3697288	1050188	0	19	5	0	50	91	24602168	0.157121	1
CENPN	231500	284	4	1266488	309412	0	4	0	0	50	52	24991508	0.15772	1
KIAA2018	453036	419	24	6460572	1892316	0	26	1	0	0	1	1892316	0.157878	1
COL25A1	157338	437	-5	2080600	627476	0	7	2	0	50	53	24004356	0.158141	1
C1orf116	451418	155	25	1697440	549608	0	11	0	0	11	14	5569828	0.158186	1
BTF3	439732	289	38	613056	179220	0	3	0	0	50	56	20816300	0.158239	1
CD300E	876565	484	14	603580	180044	0	3	0	0	50	62	20541084	0.158317	1
BHLHE41	151502	396	15	1361660	449080	0	4	1	0	50	47	20654384	0.158341	1
ZNF600	536540	1010	-40	2160116	528184	0	11	2	0	50	81	25454184	0.158623	1
MRPL50	112947	898	-22	465972	131016	0	3	0	0	50	81	24972144	0.158662	1
CCDC39	182757	1031	2	2912016	674856	0	8	1	0	21	15	11064260	0.158785	1
CDH4	437973	867	-61	2686652	790216	0	15	4	0	50	61	20682400	0.159009	1
ATP6V1G2	2517285	220	35	361324	94760	0	1	0	0	50	48	25258072	0.159178	1
ZNF493	166321	1140	-56	2386716	577212	0	14	2	0	49	72	22411976	0.159288	1
SEPP1	343552	626	-12	1224464	327952	0	4	0	0	50	29	17818588	0.159309	1
C6orf226	1086050	203	41	276452	104236	0	1	0	0	50	49	19435276	0.15936	1
ATP8B1	340613	247	36	3789576	986328	0	15	0	0	11	4	4346600	0.159381	1
SUV420H1	1059031	161	51	2651220	690924	0	16	1	0	50	70	22947164	0.159418	1
TMEM213	352046	385	7	325480	92288	0	1	0	0	50	45	21532768	0.159639	1
RAB11B	726988	204	0	653020	181280	0	3	0	0	50	62	23698240	0.159671	1
ATP1A2	835734	386	23	3012132	882504	0	11	2	0	21	28	16027624	0.159759	1
KRTAP5-7	586193	626	50	483688	134312	0	2	0	0	40	37	15866120	0.15985	1
UTP3	262444	609	19	1391736	388104	0	5	0	0	18	13	9064412	0.160374	1
HARS	774470	356	31	1516984	435896	0	5	0	0	50	54	24055856	0.16082	1
FAM83D	263385	581	30	1746880	554552	0	6	1	0	50	56	25370136	0.160823	1
ANKRD55	248990	402	45	1829692	505112	0	10	2	0	47	60	20845140	0.160878	1
DNM1L	307288	308	-5	2208320	618412	0	6	0	0	11	18	7346372	0.160939	1
ASPSCR1	3814891	211	28	1630284	503052	0	5	2	0	32	31	11590796	0.161203	1
COPS2	317456	528	8	1413160	320948	0	8	0	0	50	62	24974204	0.161241	1
THRAP3	742773	170	31	2805308	788980	0	14	0	0	0	0	788980	0.161291	1
TMEM119	437636	399	40	788156	269860	0	3	0	0	50	63	28265260	0.161335	1
KRT84	936407	213	42	1743996	526536	0	8	2	0	50	65	27431372	0.161487	1
TRIP10	736129	272	27	1661596	429716	0	4	0	0	38	43	22049828	0.161602	1
OR5K2	390532	796	2	909284	264916	0	4	0	0	50	59	22586664	0.161647	1
ZNF578	547660	989	-53	1785196	421064	0	7	1	0	34	36	14595512	0.161753	1
ABCC5	1425631	375	43	4296336	1231056	0	19	5	0	17	33	9752040	0.16237	1
HRASLS	141065	851	-4	501816	137196	0	3	0	0	50	69	21965368	0.162654	1
B3GNT4	808864	187	12	1068316	346904	0	5	1	0	50	69	23910008	0.162657	1
COPS4	556523	169	47	1240532	313120	0	7	1	0	50	52	20010016	0.162666	1
SRPRB	513771	523	23	803812	234428	0	6	0	0	41	46	15043356	0.16271	1
PTGER4	210761	496	-8	1372372	450728	0	5	2	0	50	67	27502236	0.162775	1
NT5C1A	974845	388	36	1077380	315592	0	5	2	0	50	61	19393664	0.162782	1
TNF	2517285	220	35	672796	209708	0	3	2	0	15	15	4788264	0.162804	1
F13B	220645	802	-30	2018388	493164	0	8	2	0	50	83	26803072	0.16325	1
C1orf35	702621	391	5	799692	216300	0	4	1	0	50	49	19690716	0.163587	1
KRTAP19-2	14979	1035	-68	155736	38316	0	1	0	0	50	83	16397188	0.16363	1
TMEM169	603452	419	35	863964	245964	0	4	0	0	50	61	25698500	0.163633	1
PLCB1	85844	872	-34	3843136	955016	0	15	2	0	7	6	4503984	0.163663	1
CDH10	30232	737	-29	2324504	650548	0	14	3	0	50	77	22244704	0.163716	1
BFAR	519767	367	45	1350536	356380	0	6	1	0	50	62	21164852	0.163718	1
DEFB128	215351	430	25	281396	72100	0	1	0	0	50	49	19990652	0.163865	1
RNF138	409393	481	23	765084	184164	0	3	0	0	50	69	33488184	0.164224	1
C1orf146	304492	524	-3	556612	139256	0	4	0	0	50	79	26523736	0.164369	1
FOS	855880	154	51	1084384	343196	0	4	2	0	50	78	25373020	0.164429	1
SGMS2	144491	683	6	1082324	294580	0	4	1	0	50	63	30887228	0.16446	1
FTH1	2389859	185	53	559084	138020	0	5	0	0	50	82	22527336	0.164517	1
CEACAM21	1044508	451	31	870144	249672	0	5	0	0	50	66	23469580	0.164531	1
SLC23A3	773232	177	36	1804972	544664	0	7	0	0	12	10	5063480	0.164652	1
PMM2	401569	247	-2	765908	187048	0	2	1	0	9	6	5723504	0.16468	1
LY86	133091	314	29	498108	128544	0	2	0	0	50	61	24840304	0.164747	1
NEUROD4	115336	828	15	961608	274392	0	5	0	0	50	52	22426808	0.164961	1
DHRSX	NaN	NaN	NaN	973968	287988	0	5	1	0	50	128	46169956	0.165097	1
RPL36A	374364	NaN	37	340312	81164	0	1	0	0	50	62	24956900	0.165133	1
NPHS2	585744	613	-14	1120640	340312	0	4	1	0	50	40	20679104	0.165366	1
RBBP6	283287	204	25	5346112	1450652	0	18	4	0	31	24	14127068	0.165414	1
OSCP1	608987	181	29	1305628	345668	0	4	1	0	50	45	19045112	0.165414	1
ARRB1	740999	252	46	1279672	348140	0	5	0	0	27	25	13702708	0.165514	1
C6orf120	233648	447	3	540956	170980	0	4	0	0	50	61	27227020	0.165686	1
TNFSF18	251425	492	0	598636	154088	0	3	0	0	50	52	24906224	0.166043	1
CELF4	55294	588	-11	1479904	385220	0	7	2	0	33	60	20309540	0.166495	1
EIF4E3	74213	527	3	671972	194464	0	3	0	0	50	48	21147136	0.166577	1
ARL16	3745109	205	30	572680	183752	0	4	0	0	33	31	12377716	0.166653	1
AKR1B15	403585	319	21	1060900	267800	0	5	1	0	50	53	26715728	0.166725	1
RNF181	1158965	170	43	475448	117832	0	5	2	0	7	8	1777368	0.166757	1
VCAM1	277299	899	-6	2183188	600284	0	14	2	0	50	62	22093500	0.166779	1
BRI3BP	1000229	229	37	706168	238136	0	5	1	0	50	53	21419468	0.166914	1
HEXB	356374	567	28	1678488	453612	0	4	0	0	9	4	5781184	0.167153	1
POLE	724450	495	35	6855268	1864712	0	24	5	0	23	27	12795896	0.167381	1
HOXC13	1257445	274	23	935240	297052	0	4	1	0	50	62	25931280	0.167394	1
CLK2	1574928	194	45	1509568	397580	0	9	2	0	50	62	24066980	0.167497	1
GRIA4	86500	920	-22	2961044	796396	0	21	3	0	50	85	24291520	0.167519	1
ZXDC	295496	600	35	2452636	784448	0	6	1	0	19	11	8186028	0.167836	1
C14orf1	639204	372	46	420240	122364	0	1	0	0	50	52	25435232	0.167846	1
TMEM89	1386275	212	37	443724	153264	0	2	0	0	50	89	31428184	0.16812	1
OTX2	191584	1012	-7	861080	253792	0	4	1	0	50	39	23570520	0.168148	1
ZNF615	444655	838	-57	2189780	539308	0	8	3	0	50	63	19235456	0.168885	1
SAMD3	84835	891	27	1610508	390576	0	6	0	0	50	46	25095332	0.169141	1
TM9SF4	1055549	262	36	1955352	512940	0	13	4	0	7	9	2707252	0.169417	1
PEX13	635177	350	33	1167608	347728	0	3	0	0	50	71	32529048	0.169606	1
ALDH1A2	187239	674	-1	1560244	428480	0	6	2	0	50	49	24576212	0.169606	1
S100A2	1454773	186	26	299524	73748	0	1	0	0	50	67	22424748	0.169937	1
OGT	749568	NaN	26	3141088	845012	0	6	1	0	6	1	3182700	0.170111	1
COQ5	1552470	216	46	988800	259560	0	5	1	0	50	71	25769364	0.170271	1
ARHGAP15	57425	639	11	1468780	360500	0	8	1	0	50	70	25425344	0.17036	1
CORO2B	396006	603	25	1442824	397580	0	5	1	0	37	31	18109048	0.170772	1
DYNLT1	623771	306	49	362972	81988	0	1	0	0	50	49	20993048	0.171102	1
MAPRE2	261776	582	11	1089740	269860	0	5	0	0	50	57	22634868	0.17129	1
CDK9	1194942	179	58	1111576	301172	0	6	0	0	28	48	20003424	0.171332	1
IL33	355118	432	5	841304	195700	0	5	0	0	50	49	19165004	0.171375	1
TIMM13	1604277	267	35	288812	77044	0	1	0	0	50	66	26393132	0.171542	1
NHLRC2	266343	515	18	2150228	594928	0	7	0	0	50	45	23317552	0.171664	1
TMCO3	768219	318	50	1986252	587100	0	9	2	0	50	69	20615244	0.171768	1
MYO16	108921	641	-19	5523272	1537996	0	18	3	0	30	45	21742888	0.171793	1
COX6A1	1573849	216	44	321772	98468	0	4	1	0	7	5	1309748	0.171807	1
GIGYF2	325071	328	35	4026476	1016404	0	10	3	0	50	40	21221296	0.171864	1
GPR151	377370	463	14	1201392	355968	0	7	1	0	50	49	21437184	0.171888	1
OR4C46	68	1239	-43	891980	255028	0	6	1	0	4	12	3913588	0.172057	1
PFN1	1416161	231	30	410352	122364	0	4	0	0	50	84	21619700	0.172166	1
RBM5	965735	196	35	2508256	636128	0	9	1	0	21	26	10311536	0.172291	1
NANOS3	754888	241	31	539308	181280	0	4	0	0	50	58	23049752	0.172307	1
UROS	211688	280	-5	812876	217948	0	3	1	0	50	57	25349948	0.172367	1
PSD2	714699	223	64	2266412	665380	0	11	2	0	50	45	18977544	0.172466	1
MUC7	264556	861	26	1031236	380276	0	4	1	0	50	66	26707900	0.172634	1
TRIM10	1932849	486	48	1497620	428068	0	6	1	0	50	65	23469168	0.172639	1
BASP1	237391	349	-10	653844	196524	0	2	1	0	50	49	24019188	0.172708	1
ONECUT1	294072	514	18	1332408	400464	0	4	0	0	50	36	24498344	0.172967	1
APBB1IP	236125	536	19	1977600	557436	0	7	2	0	50	42	22537224	0.172994	1
IL21	126588	388	2	503464	125660	0	3	0	0	50	50	24762024	0.173312	1
C11orf24	833157	233	52	1253716	424772	0	7	0	0	50	61	22006980	0.1735	1
GPR37L1	704755	156	27	1353832	440840	0	5	1	0	34	31	17579216	0.173561	1
COL4A4	248623	465	5	4904860	1596500	0	13	4	0	12	16	7873320	0.17369	1
SHKBP1	820124	226	40	2069476	642308	0	8	2	0	50	61	24516060	0.173901	1
OR5H6	391500	849	-2	941420	267388	0	6	0	0	50	62	23951208	0.17418	1
DENND4C	499163	277	13	5015688	1327464	0	20	1	0	9	7	5067600	0.174202	1
DLX3	1160590	191	12	826060	251732	0	4	1	0	50	52	19132868	0.174495	1
CCDC158	539298	436	24	3387052	857372	0	11	2	0	50	48	23492652	0.174535	1
PTRF	2209303	160	31	1107044	347728	0	6	2	0	50	76	27222076	0.174697	1
CEBPZ	488101	253	42	3219780	771264	0	14	2	0	24	20	10169808	0.174704	1
CRLF2	NaN	NaN	NaN	779092	204764	0	2	0	0	50	127	46086732	0.174801	1
ZZZ3	491029	297	0	2703956	702460	0	10	3	0	46	64	24029488	0.174858	1
KCNQ3	163210	970	-6	2540392	765908	0	9	0	0	28	21	12668588	0.174884	1
PREPL	433205	522	29	2219444	550432	0	8	0	0	19	11	7137488	0.174997	1
GPC2	1299015	205	52	1635640	559496	0	5	0	0	30	26	12625328	0.175045	1
RASSF8	143649	396	4	1289560	340724	0	6	0	0	50	34	19690716	0.175394	1
CCDC102B	70753	1048	-8	1566012	374508	0	7	2	0	50	57	24855960	0.175454	1
MSGN1	135007	1245	10	545076	173040	0	3	0	0	50	55	26153348	0.175619	1
KDR	175189	706	3	4089100	1086032	0	13	2	0	16	15	8417160	0.175639	1
ZHX2	426706	533	13	2404844	707404	0	9	1	0	6	2	2512788	0.175885	1
RASSF3	450247	476	17	724296	181692	0	3	0	0	50	63	24084284	0.176024	1
HACL1	433102	235	32	1757592	468444	0	9	2	0	50	46	22578424	0.176173	1
DOK2	402326	470	12	1178320	375332	0	3	0	0	43	50	24267212	0.176177	1
ZNF99	83716	1439	-72	3155096	722236	0	16	1	0	13	14	6233560	0.176232	1
STXBP1	1015071	168	40	1928572	510056	0	7	2	0	20	29	12477420	0.176471	1
SLC38A10	2679984	197	27	3471924	1096332	0	12	3	0	21	25	11861892	0.17657	1
RFC4	449980	384	25	1100864	303232	0	7	1	0	50	60	23149456	0.176591	1
SPTA1	177547	940	1	7370268	1855236	0	31	7	0	50	71	26921728	0.176643	1
FLG	433645	548	21	11624168	3447616	0	56	13	0	27	47	16301192	0.176922	1
MAPK3	NaN	NaN	NaN	1172964	346080	0	7	2	0	32	71	24509880	0.176947	1
AGL	289704	595	9	4728524	1204276	0	16	1	0	10	7	5607320	0.17709	1
DMTF1	169233	1011	4	2293604	607288	0	10	1	0	45	50	23476584	0.177106	1
GPR6	209151	624	13	980148	368328	0	5	1	0	50	61	28130536	0.177152	1
RPL31	335036	406	23	438368	124012	0	2	1	0	4	1	1379788	0.177323	1
OR2G2	204354	957	-25	895688	282220	0	11	2	0	50	111	29880712	0.177711	1
POU4F2	38882	987	-10	1166372	358852	0	6	2	0	50	80	27211776	0.177713	1
FAM166A	1724821	399	43	956664	254616	0	7	0	0	50	60	19253584	0.178114	1
TEC	253162	404	42	1961120	466384	0	8	1	0	50	60	22999488	0.178136	1
IQCH	275948	360	31	3220604	848308	0	10	1	0	50	38	22133876	0.178162	1
MCM4	898350	459	35	2560168	722648	0	12	1	0	3	7	3920592	0.178268	1
MLLT4	138570	643	-2	5559940	1517396	0	17	2	0	2	2	2783060	0.178286	1
CCDC87	1343990	194	62	2404844	749428	0	7	1	0	13	8	6076176	0.178556	1
PPM1G	1244404	179	39	1637288	435484	0	8	2	0	50	75	25023644	0.178609	1
RANBP1	503106	277	64	624180	149556	0	2	0	0	50	38	19994772	0.178881	1
EBLN2	NaN	NaN	NaN	795160	217124	0	2	1	0	50	128	46099092	0.179092	1
PF4V1	233432	444	6	309000	92700	0	2	0	0	50	51	24887684	0.179097	1
GNPNAT1	307859	213	26	563616	147084	0	3	1	0	13	15	5408324	0.179286	1
MFSD8	230666	331	9	1554476	429304	0	7	2	0	50	49	22149120	0.179385	1
IL22RA1	812508	235	33	1651708	512528	0	6	1	0	50	55	22019752	0.179462	1
MIER1	331801	635	-9	1912504	439604	0	11	0	0	9	5	2916548	0.179578	1
NID1	555035	318	19	3656912	1067080	0	13	4	0	50	53	27430136	0.179625	1
BTBD10	285926	458	10	1426756	377804	0	7	1	0	50	45	25681608	0.17999	1
GSK3B	467052	421	19	1287500	376156	0	4	1	0	50	48	18556068	0.180042	1
PTH1R	442069	376	41	1755532	516236	0	5	1	0	50	49	23231444	0.180167	1
CDK7	423022	261	47	1063372	277688	0	6	0	0	50	55	22617152	0.180178	1
DDI1	NaN	NaN	NaN	1130940	341136	0	7	0	0	50	127	46223104	0.180249	1
OR8H1	10317	969	-43	890332	264092	0	7	0	0	50	83	21743712	0.180282	1
ELOVL1	1088321	252	27	849956	222892	0	3	0	0	50	50	25675016	0.180348	1
STOM	580458	388	39	854488	249260	0	4	1	0	50	71	26107616	0.18076	1
GABRR1	398929	446	29	1450652	373684	0	6	0	0	50	40	29311740	0.180804	1
CCL17	749108	159	39	285516	81576	0	1	0	0	50	52	21263732	0.181021	1
ZNF330	71072	671	-4	1012696	222068	0	6	1	0	50	80	25428640	0.181155	1
DIRC1	124843	739	-7	306528	87756	0	2	0	0	50	55	26335040	0.181161	1
C18orf25	413073	142	58	1174612	343196	0	4	2	0	50	66	24263916	0.181172	1
GNE	857846	257	46	2226448	626240	0	8	1	0	18	20	12596900	0.181218	1
LGALS4	1843355	219	37	978912	269448	0	4	0	0	50	60	26376652	0.181481	1
CSRNP3	104412	947	2	1725868	466796	0	7	1	0	50	57	27116192	0.181547	1
NR2C2AP	940952	232	17	425184	116184	0	2	0	0	50	70	23892704	0.181764	1
TET1	824682	168	41	6209664	1763772	0	25	5	0	35	44	15496144	0.181814	1
OSTM1	303865	459	38	992096	277276	0	3	1	0	50	51	19251936	0.182123	1
S100PBP	1179496	180	20	1224052	330836	0	6	2	0	13	12	4967484	0.18215	1
LCN2	1762678	201	44	609760	160268	0	3	1	0	50	60	22289200	0.182151	1
HIST1H3G	390169	544	57	383160	127308	0	2	1	0	50	57	16043280	0.182151	1
SIGLEC9	355132	632	1	1329936	422712	0	3	3	0	50	75	25812212	0.182362	1
FAM160B1	208967	183	16	2325328	627476	0	9	2	0	50	43	18138712	0.182404	1
HSBP1	298486	673	-13	248436	54384	0	2	0	0	50	64	23727904	0.182425	1
PLP2	724395	NaN	44	449080	138020	0	3	1	0	42	37	18460484	0.182578	1
CUTC	709789	139	18	821116	234428	0	5	0	0	50	61	25476844	0.182786	1
OR4P4	1295	1091	-20	912168	247200	0	8	1	0	50	84	22177136	0.183019	1
UBE2N	380369	364	15	457320	124836	0	4	1	0	27	41	14753308	0.183083	1
SLC29A1	1107034	216	51	1354244	403348	0	7	2	0	50	69	23498008	0.183127	1
SPN	NaN	NaN	NaN	1080676	411176	0	5	0	0	50	127	46293144	0.183247	1
HTR3B	182706	555	9	1322108	358852	0	4	0	0	50	59	26547220	0.18333	1
ACAP3	1744013	273	28	2501252	711112	0	8	0	0	4	2	2397016	0.183529	1
PIH1D1	2173457	290	44	877148	243904	0	4	1	0	50	66	22973120	0.183553	1
ZNF660	435137	541	40	989624	241432	0	5	0	0	32	44	14640832	0.183575	1
PNOC	311812	229	35	529832	141316	0	4	1	0	11	11	2989884	0.183699	1
SLC29A4	1791782	289	11	1537584	484512	0	6	1	0	13	22	9509784	0.183752	1
PYDC2	101042	886	13	283456	77456	0	1	0	0	50	74	24752136	0.183807	1
FAM19A2	136152	930	-44	404584	103412	0	2	0	0	50	71	19615320	0.183862	1
GAL3ST4	1299015	205	52	1359600	456084	0	6	0	0	50	53	24120540	0.183877	1
HDGF	1649536	208	53	931944	242256	0	3	1	0	34	48	17165156	0.184127	1
FGF13	14292	NaN	-5	992096	255028	0	5	2	0	43	48	17879564	0.184135	1
SNX10	918425	418	29	634068	144612	0	3	0	0	50	70	26731384	0.184154	1
CLVS2	138384	1106	-26	971496	264504	0	7	2	0	40	111	26936148	0.184488	1
KHDRBS3	16039	1124	-24	1038240	287988	0	7	1	0	50	102	26437628	0.184556	1
MED4	324467	567	34	827296	209708	0	2	0	0	50	40	24873264	0.184667	1
ATP6V1A	442365	364	33	1856884	503876	0	10	2	0	41	38	17470036	0.184739	1
SLC27A2	308506	282	1	1827632	519532	0	8	2	0	22	30	13237560	0.184777	1
ZNF107	200262	1062	-11	2354168	562792	0	12	3	0	14	21	9347044	0.184837	1
C1orf54	1213150	197	38	413648	103000	0	3	0	0	50	66	24386280	0.18543	1
C10orf67	77657	278	-3	568972	142964	0	2	0	0	50	53	24531304	0.185588	1
TXNDC12	665927	315	21	539308	131840	0	2	0	0	50	67	30498712	0.1858	1
IFI27L2	200295	605	47	378628	126896	0	2	0	0	50	64	22271896	0.185829	1
GYS2	510830	830	-17	2123448	561144	0	11	1	0	39	48	14539480	0.185831	1
GCM2	263829	483	14	1488968	413236	0	6	2	0	50	46	22005332	0.186007	1
WBSCR22	1139944	214	53	865612	236900	0	6	0	0	50	67	29010980	0.186062	1
ARF5	411207	619	-7	546724	151616	0	2	0	0	50	43	17415652	0.186107	1
LPPR5	37516	947	-17	945128	273568	0	6	1	0	50	84	23084360	0.186107	1
BUB3	213809	769	0	998688	268212	0	3	0	0	50	43	22937276	0.186139	1
BCL2L15	335231	545	13	491516	131428	0	2	0	0	50	61	22890308	0.186203	1
IVNS1ABP	325191	535	-10	1956176	492340	0	10	1	0	11	14	5212624	0.186261	1
HBG1	109545	1056	-1	437132	126484	0	2	0	0	50	54	20827012	0.186456	1
SRA1	706371	319	29	693396	205176	0	3	0	0	50	44	27270280	0.186582	1
NKX2-1	58829	624	-18	1143300	359676	0	3	0	0	21	20	9574056	0.186673	1
ANGPT4	824412	579	36	1494324	415296	0	6	1	0	50	49	22608088	0.18722	1
TGFBRAP1	191525	381	4	2523912	726768	0	7	3	0	50	44	22878772	0.187279	1
ZFP28	135553	817	-69	2581592	677740	0	7	0	0	3	0	1685904	0.187383	1
SLC16A1	601487	276	16	1447768	429716	0	4	2	0	50	46	21600336	0.187528	1
SPANXN3	4577	NaN	-29	431776	104648	0	4	1	0	11	36	7385100	0.187759	1
HSPB9	2171374	206	37	449904	145848	0	3	0	0	50	42	20637492	0.187987	1
SLC17A2	392745	685	34	1289972	379864	0	5	2	0	47	43	19218564	0.18819	1
SLC22A10	1307417	572	17	1580432	473800	0	7	1	0	50	81	24601344	0.188196	1
OR5V1	329776	872	7	922056	273156	0	5	1	0	50	84	25398152	0.188234	1
OR5K1	416592	885	-4	893628	254616	0	4	1	0	50	67	23346392	0.188938	1
ERI3	758083	308	29	1011048	281808	0	4	0	0	50	40	28168440	0.18897	1
ODF1	525392	236	55	741188	194464	0	5	1	0	50	65	25864948	0.189021	1
GSTA1	539666	498	11	684332	172216	0	5	0	0	50	70	24976264	0.18907	1
ITK	266925	1180	30	1897672	486572	0	6	0	0	50	39	25130352	0.189167	1
PRTG	322073	254	-3	3388700	975616	0	10	1	0	41	37	21642772	0.189378	1
ADAMTS16	89385	683	-23	3643316	1007752	0	12	5	0	46	64	22038292	0.189449	1
DTNBP1	118453	750	24	1175024	301996	0	5	1	0	50	137	53964584	0.190007	1
THG1L	243382	987	31	906400	227012	0	4	0	0	50	51	21756896	0.190182	1
CLTA	857985	257	46	760140	192816	0	3	0	0	50	74	26988472	0.1902	1
WDR38	1125524	207	41	935240	274804	0	3	1	0	50	63	21778320	0.190228	1
RFPL4B	96263	432	0	763848	215064	0	4	0	0	50	64	25708388	0.190328	1
MARCO	152902	553	-2	1568072	442900	0	7	1	0	50	59	23835436	0.190432	1
RC3H1	445943	353	13	3328960	967376	0	18	4	0	12	22	8039356	0.190446	1
NDUFS5	682309	208	26	326304	80340	0	2	0	0	50	62	26662168	0.190516	1
MCOLN1	609287	308	36	1714332	504288	0	7	3	0	20	20	8120520	0.190531	1
ECHDC1	120722	889	-4	941832	227424	0	4	0	0	50	69	25407216	0.190602	1
C9orf43	390186	297	36	1423048	354320	0	4	1	0	50	48	22442052	0.190822	1
DBT	314135	495	9	1447356	395520	0	4	0	0	3	0	2187720	0.190849	1
ADM	860704	273	12	536012	168508	0	3	0	0	50	87	27976036	0.191232	1
SLC35B2	1037256	312	54	1218696	401700	0	5	3	0	44	65	19193020	0.191287	1
RPL7L1	1086050	203	41	739952	203116	0	3	0	0	50	49	19435276	0.191779	1
HBEGF	683517	143	39	611408	188284	0	2	0	0	50	48	23571756	0.191836	1
PXMP2	724450	495	35	571856	177160	0	2	0	0	50	63	28946708	0.191849	1
DDA1	842088	211	43	320124	81576	0	1	0	0	50	67	25043832	0.191907	1
OR6F1	191710	995	-32	868084	277688	0	8	1	0	50	115	29254060	0.192041	1
AP3B1	262852	592	40	3310832	877972	0	10	1	0	27	17	10280224	0.192102	1
CD96	186134	406	-16	1782312	459792	0	9	1	0	50	50	23663632	0.192168	1
PCDH11X	123263	NaN	-21	4006288	1172552	0	15	3	0	13	13	6519076	0.192194	1
LRRC17	749653	456	23	1341060	332484	0	7	0	0	50	66	24722472	0.192258	1
SLC22A12	1970283	411	54	1578372	525300	0	10	2	0	50	64	22380664	0.192285	1
CCR5	243983	625	36	1020112	293756	0	6	1	0	50	44	19983236	0.192398	1
DHX15	194657	491	35	2367352	648488	0	8	2	0	24	28	10878860	0.192772	1
FBXO34	744260	256	38	2070712	574328	0	12	2	0	50	67	27498116	0.19284	1
HK1	712074	229	47	2914488	800928	0	12	3	0	50	48	25603740	0.192847	1
NDUFA7	778783	209	14	335780	104236	0	2	1	0	15	29	8359480	0.192946	1
HRASLS5	887496	459	31	846248	216712	0	6	1	0	50	63	26096492	0.192996	1
TMEM184C	71637	343	9	1320872	351436	0	5	0	0	50	56	26444220	0.193048	1
CNTNAP2	4892	1115	-31	4009584	1043184	0	22	3	0	31	65	15025228	0.193073	1
MAPT	369065	469	19	2252404	697928	0	10	4	0	50	63	28925284	0.193138	1
MAGEB4	74310	NaN	16	993332	293344	0	3	0	0	50	65	23661572	0.193191	1
ATP5C1	199228	475	16	921644	241432	0	4	0	0	50	55	22155300	0.193197	1
MOBP	161535	694	18	261208	52736	0	1	0	0	50	69	21365496	0.193265	1
DLAT	403342	179	27	1884488	582568	0	5	0	0	19	24	12884476	0.193276	1
PRRG4	392152	375	10	675680	190756	0	3	0	0	50	55	31954720	0.193312	1
NUDT14	872033	260	25	642308	206824	0	3	0	0	50	76	23620784	0.19348	1
TMX4	72842	609	-25	1055132	277276	0	8	1	0	50	94	25177732	0.193513	1
FOXN3	111760	684	20	1456832	393460	0	6	1	0	50	54	24275864	0.193572	1
IFNW1	137739	498	1	565676	161092	0	2	0	0	50	46	20507712	0.193929	1
FAM174A	23650	1030	13	536424	181692	0	2	1	0	28	38	16248044	0.194044	1
SPATA19	270077	622	-14	519532	135548	0	3	0	0	50	41	20054512	0.19408	1
HGF	57326	604	17	2251168	555788	0	9	2	0	50	71	27152036	0.194128	1
SYCE2	1886809	335	40	695456	173452	0	3	0	0	50	63	21051552	0.194362	1
DYRK3	491162	261	34	1734520	487808	0	6	1	0	39	53	21216764	0.194476	1
POLE4	642459	577	26	347728	107120	0	1	0	0	50	73	25963004	0.194525	1
DEFB124	605825	450	-76	212592	59328	0	1	0	0	50	117	32646468	0.194565	1
PNPLA5	157623	473	13	1259896	374096	0	3	1	0	50	61	26100612	0.19459	1
CYP2A7	1187304	275	31	1483612	403760	0	9	3	0	27	28	10960436	0.194832	1
CD63	1814311	384	26	721824	198996	0	3	0	0	50	53	18454304	0.194891	1
RAB3GAP1	358477	577	26	2995240	793100	0	9	1	0	8	8	5633276	0.195005	1
EXOC1	579538	452	12	2732796	674856	0	9	0	0	5	1	1976364	0.195041	1
GTF2E2	489611	228	38	888684	228660	0	3	0	0	50	35	19684536	0.195065	1
AGPAT9	186399	436	21	1307688	359676	0	4	1	0	50	55	21662136	0.19519	1
IFNE	242654	411	-6	614292	160680	0	3	0	0	50	40	22652172	0.195231	1
DCT	123751	906	0	1649648	445372	0	7	2	0	50	51	21113352	0.195243	1
SLAMF8	802263	403	6	827296	252968	0	4	0	0	36	38	14525060	0.19541	1
FKBP5	668286	238	27	1477432	339488	0	7	0	0	6	12	3771860	0.195427	1
CEACAM6	1341589	499	16	1001160	302820	0	5	2	0	29	25	9963396	0.19559	1
ZPBP2	1602321	292	18	1037416	254204	0	6	2	0	40	65	22145824	0.195622	1
THOC5	713942	190	39	2097492	532716	0	9	1	0	50	49	21163204	0.195742	1
C2CD3	561035	225	45	5780360	1650472	0	18	2	0	13	10	7594808	0.195975	1
FUCA2	338098	401	20	1391324	376156	0	4	1	0	50	52	28792620	0.195979	1
CSN3	201562	928	3	534776	163564	0	4	0	0	50	75	24429540	0.196238	1
SFPQ	822666	380	36	2053820	618412	0	4	1	0	27	21	11554540	0.196434	1
ATF6	407279	420	16	2008912	555788	0	5	2	0	50	45	19165004	0.197091	1
BATF3	399829	364	30	376980	107532	0	2	0	0	50	45	24504936	0.197096	1
STRA8	425774	594	40	1001984	262444	0	5	1	0	50	74	26108852	0.197193	1
RIC3	244487	555	19	1098392	297052	0	3	0	0	50	34	22755172	0.197351	1
CTNNA3	14523	1168	-41	2687064	719352	0	8	1	0	4	2	3917296	0.197405	1
CAPRIN2	286973	420	-8	3358624	908048	0	9	1	0	11	8	6203896	0.197409	1
PFN4	269570	385	38	393872	107944	0	1	0	0	50	56	23301072	0.197423	1
EIF5	941484	175	37	1324992	321360	0	6	0	0	50	69	27229904	0.19752	1
APOA5	419339	326	36	1069140	311472	0	4	0	0	50	47	24482276	0.197565	1
C1orf127	702484	307	33	2338512	776208	0	6	1	0	50	57	29456764	0.19757	1
ASNSD1	418427	511	16	1875424	527360	0	8	1	0	50	66	27297060	0.197582	1
ODAM	181352	975	12	859432	230720	0	4	0	0	50	56	20804764	0.197925	1
ZNF791	1975767	409	1	1737816	416532	0	7	1	0	50	80	32206864	0.198422	1
OR51D1	212267	935	-3	908048	301996	0	5	2	0	30	43	14052496	0.198786	1
NDUFB2	329944	567	29	321772	88580	0	1	0	0	50	71	28811572	0.198842	1
IL17RC	950574	170	54	2305552	722648	0	8	3	0	50	78	23324968	0.198902	1
DTWD1	206183	390	-22	925764	224952	0	4	1	0	50	71	29061656	0.198902	1
SYCP3	344663	338	12	800104	160268	0	3	0	0	50	63	26356876	0.199056	1
MS4A2	336373	691	4	781564	219596	0	3	0	0	30	59	17929416	0.199113	1
AMY2A	27205	1015	-20	1551592	396344	0	8	1	0	50	92	25647000	0.19935	1
LOX	69939	707	0	1223228	356380	0	6	0	0	50	57	24184812	0.199737	1
ZNF273	217076	1017	-15	1703620	427244	0	5	1	0	50	65	22819032	0.199792	1
PDLIM3	168463	422	4	1259896	365444	0	4	0	0	50	37	19897540	0.199919	1
OMP	437413	450	40	465560	141316	0	3	0	0	50	71	24319948	0.199982	1
MBTPS2	93093	NaN	16	1530168	447432	0	6	0	0	50	53	23348040	0.200021	1
OR10Z1	179404	940	1	882504	280572	0	6	2	0	6	15	4499864	0.20007	1
BAGE2	NaN	NaN	NaN	349788	100116	0	1	0	0	50	127	45982084	0.200161	1
KCTD10	434920	420	38	935240	261208	0	6	0	0	50	67	25533288	0.200272	1
PDGFD	19576	992	-10	1110752	294580	0	7	1	0	50	76	28257020	0.200371	1
PDXP	1136064	180	65	814112	294580	0	2	0	0	40	32	18072792	0.200376	1
CAPRIN1	770116	279	28	2172064	569384	0	8	1	0	50	57	27720184	0.2004	1
HTR2B	NaN	NaN	NaN	1385968	411176	0	5	1	0	50	128	46293144	0.200448	1
PEX19	891852	358	25	915052	234428	0	5	0	0	50	68	22213804	0.200545	1
LAX1	515575	280	39	1222816	329600	0	6	0	0	50	43	21486212	0.200682	1
PHKA1	385429	NaN	18	3686164	1005692	0	14	1	0	15	11	4831936	0.20088	1
DCLK1	82515	1033	-14	2172888	618000	0	12	1	0	27	37	13613304	0.201183	1
DYSF	324429	533	10	6512072	1788904	0	18	6	0	39	33	18285796	0.201247	1
ZNF827	110708	1103	30	3176932	887036	0	10	3	0	50	48	26382008	0.201271	1
N6AMT2	403677	429	44	654668	162328	0	4	0	0	50	56	26249756	0.201272	1
ARAP2	28107	1066	26	5166892	1308512	0	12	3	0	50	46	24734832	0.201377	1
CEND1	1788356	193	48	417768	143376	0	3	0	0	50	66	22170544	0.201407	1
C3orf62	1661046	201	34	795160	208472	0	5	1	0	42	59	19710904	0.201533	1
CD200	260383	621	20	871792	251732	0	4	0	0	3	0	1283792	0.201765	1
CD160	NaN	NaN	NaN	546724	147908	0	2	0	0	50	127	46029876	0.201798	1
BMF	884609	226	39	569796	131016	0	3	0	0	50	76	24489280	0.201819	1
KRTAP22-1	22916	1048	-79	146260	34196	0	2	0	0	50	91	18815216	0.201824	1
ZNF737	NaN	NaN	NaN	1609684	396344	0	10	3	0	28	50	15478840	0.201845	1
ACE2	179295	NaN	32	2467468	606464	0	5	3	0	42	48	22768356	0.201919	1
MIF4GD	1723762	171	31	773324	209296	0	5	0	0	50	82	22634044	0.201948	1
SNW1	442490	359	42	1706092	437132	0	7	1	0	50	46	24029076	0.202169	1
ACTL7B	336944	471	9	1180380	367092	0	4	0	0	27	24	12797544	0.202529	1
MCM9	116680	856	16	1170492	312708	0	8	0	0	50	52	21662960	0.202665	1
REV1	383815	639	27	3744668	1006516	0	9	1	0	15	13	12271008	0.202686	1
MAGED2	257482	NaN	20	1787256	522828	0	6	0	0	14	10	5828152	0.202708	1
GUCA1B	524386	273	43	610172	149968	0	2	0	0	50	60	25770188	0.202727	1
KIAA1324	994979	215	25	3029436	834300	0	11	2	0	32	51	15997136	0.202833	1
CDH1	924096	240	30	2593952	754372	0	13	4	0	6	11	3169104	0.202895	1
VAMP8	1158965	170	43	302408	81988	0	2	0	0	50	55	22755996	0.203123	1
DCP2	274112	439	25	1303980	306528	0	7	1	0	50	56	23316728	0.203475	1
EML1	528390	354	10	2516084	691336	0	10	1	0	11	19	8223932	0.203611	1
FERD3L	103347	812	-15	479568	144612	0	6	1	0	6	8	2078540	0.203651	1
NDRG2	1005555	429	4	1135472	318064	0	4	0	0	30	29	10207300	0.203739	1
BMPR1A	379827	195	26	1607212	418592	0	3	0	0	22	18	13066580	0.203784	1
PCMTD2	442044	440	43	1072436	294580	0	3	0	0	50	76	28232712	0.203794	1
ECHDC3	371900	163	15	872204	274804	0	4	0	0	50	41	25405980	0.203822	1
ZC3H18	626708	184	39	2798716	822764	0	6	1	0	31	21	14590980	0.203886	1
FGGY	60575	728	4	1737404	477508	0	6	2	0	20	15	9245692	0.204018	1
GDPD4	448138	469	44	1598148	407880	0	6	1	0	50	68	25840640	0.204034	1
CADM1	29879	993	5	1312632	374508	0	6	0	0	50	61	33018504	0.20404	1
C1orf186	755856	400	10	532716	133488	0	2	0	0	50	52	19334336	0.204048	1
MRPL34	842088	211	43	262856	86932	0	2	0	0	50	67	25043832	0.204195	1
CD101	765941	540	24	2996476	840068	0	15	1	0	1	2	1605564	0.204221	1
C20orf194	1015129	338	40	3619832	928648	0	13	0	0	1	0	1104160	0.204226	1
MTM1	287123	NaN	16	1838756	470092	0	6	1	0	28	17	11609748	0.204262	1
FGD6	370367	544	32	4314876	1090152	0	10	0	0	4	2	3250268	0.204322	1
ARMC3	164960	449	12	2626088	698752	0	10	3	0	50	59	23629436	0.204498	1
SNRPN	NaN	NaN	NaN	692984	230308	0	4	0	0	50	127	46112276	0.204513	1
HMGN1	383982	346	44	319712	79516	0	2	0	0	50	53	24764908	0.204553	1
NDUFAF1	897414	237	24	978912	259560	0	4	0	0	43	48	15692668	0.204592	1
CHODL	272100	981	-58	826060	214652	0	3	0	0	50	58	21723936	0.204595	1
PRKG2	10566	894	-1	2314204	601520	0	9	1	0	40	40	20079232	0.204684	1
F7	789162	285	14	1375256	398404	0	8	0	0	50	64	24733184	0.2048	1
DKK3	324993	243	11	1044420	294168	0	6	1	0	50	60	24586512	0.20494	1
OGDH	1420793	179	56	3221840	895276	0	18	4	0	26	29	10454088	0.205103	1
PIP5K1A	1409327	184	32	1692496	469268	0	8	0	0	17	22	9375472	0.205148	1
C4orf45	155458	337	10	575976	139668	0	3	0	0	50	69	24526360	0.205235	1
TNPO1	469585	388	30	2762460	689688	0	9	2	0	50	65	24259796	0.20524	1
VPS45	1181361	309	32	1722984	463500	0	5	0	0	8	7	6295360	0.205595	1
CACNG5	284959	536	-39	1104572	329188	0	5	2	0	20	26	10478396	0.205883	1
DEFB123	605825	450	-76	211768	50264	0	1	0	0	50	117	32646468	0.205909	1
FGFR2	204200	386	-9	2703956	734596	0	9	3	0	50	46	25309572	0.206014	1
CYBA	802673	189	41	574328	182104	0	2	0	0	50	68	24014244	0.20602	1
RPS6	498767	339	12	745308	211356	0	5	1	0	22	60	15129052	0.206126	1
CCDC137	3745109	205	30	859432	243080	0	2	0	0	33	31	12377716	0.20621	1
CAP1	873408	387	23	1430876	393460	0	7	0	0	22	28	11471316	0.206231	1
GPR156	429121	146	19	2355404	706168	0	7	0	0	8	3	5209740	0.206637	1
PSEN1	474907	269	39	1402448	382336	0	5	0	0	50	55	20060280	0.206704	1
CRTC3	1079582	204	41	1812800	555376	0	9	1	0	50	52	20831544	0.206734	1
NUP50	395347	362	-13	1390912	382748	0	5	0	0	37	27	15814620	0.20689	1
TOMM70A	377740	361	20	1834224	478332	0	6	1	0	50	60	26868168	0.206969	1
PSMB9	1253457	401	26	643132	199820	0	3	0	0	50	66	22066308	0.207032	1
MYF6	27810	974	-1	706168	207236	0	5	1	0	40	75	19820084	0.207093	1
PRR15L	1183803	203	21	304880	85696	0	1	0	0	50	63	24734832	0.207146	1
RDH16	2103486	286	26	918348	275628	0	5	1	0	50	95	28239716	0.207246	1
OR8K3	10317	969	-43	893628	264504	0	8	2	0	8	11	3544848	0.207256	1
HSPB11	467936	174	27	456908	107944	0	3	0	0	50	77	26152936	0.207308	1
ACMSD	275440	496	15	1035768	260796	0	2	1	0	50	45	21183392	0.207334	1
TRAPPC6B	314417	166	13	496872	117420	0	1	0	0	50	40	22268600	0.207407	1
TRH	329991	389	43	697928	213004	0	4	0	0	50	57	24946188	0.207679	1
EGR4	582263	454	36	1629048	566088	0	5	1	0	50	47	26151288	0.207691	1
RIOK2	381706	614	28	1705680	421476	0	7	0	0	29	36	21013648	0.207946	1
PSMA6	452722	188	40	750664	194876	0	6	0	0	50	65	20740080	0.207997	1
UGT2B11	18988	929	1	1582080	410352	0	5	0	0	4	3	3504060	0.208023	1
GSTM3	927739	201	22	707404	165212	0	2	1	0	50	51	16642328	0.208359	1
RSPH1	411865	374	67	954604	234428	0	4	1	0	50	54	21833528	0.208449	1
C12orf4	283278	908	27	1698264	416532	0	5	2	0	21	12	6957444	0.208498	1
RPF1	238252	685	-2	1063372	276452	0	4	0	0	50	49	21810456	0.208507	1
PDE1B	643658	392	33	1692084	446196	0	5	2	0	4	2	2432448	0.208966	1
CCL7	26189	889	-12	304468	78692	0	2	0	0	50	84	34359564	0.209026	1
CNR2	923316	254	23	1014756	328776	0	5	0	0	50	62	22384784	0.209048	1
LHB	2070141	200	35	407468	133900	0	2	0	0	50	68	20996756	0.209388	1
FBXL20	1467668	179	20	1327876	361736	0	4	0	0	40	49	18170436	0.209517	1
RCOR3	279632	545	-1	1775720	371212	0	5	1	0	50	49	21372500	0.209534	1
CDH12	127633	1075	-20	2342632	654668	0	13	1	0	41	54	20312424	0.209562	1
NAA15	389880	299	26	2689536	619236	0	12	1	0	50	74	28247132	0.209803	1
HDAC11	370030	199	39	1038652	303644	0	5	0	0	50	58	25129116	0.209902	1
ACER3	279729	351	36	835948	207236	0	3	1	0	40	33	16310256	0.210105	1
PAPOLA	328369	576	19	2264764	605228	0	8	0	0	46	42	27662504	0.210339	1
FAM170A	296413	644	-2	983856	259560	0	4	1	0	50	57	20248152	0.210529	1
TNIP3	214178	900	4	1035768	227424	0	4	1	0	50	67	22365832	0.210546	1
CHI3L2	400425	627	41	1190680	311060	0	4	1	0	50	63	23707304	0.210651	1
SULF1	137404	578	-19	2669348	657964	0	14	2	0	10	17	6593236	0.210858	1
ATG7	184628	425	30	2123448	575976	0	5	2	0	50	61	30011316	0.210884	1
PPCS	570562	583	27	882092	287164	0	7	2	0	2	3	1469192	0.211042	1
AURKC	407201	924	-63	927000	264504	0	5	1	0	50	60	21308640	0.211367	1
OR2B6	225015	562	24	881680	280160	0	5	0	0	50	49	24956076	0.211763	1
HMOX1	364892	241	2	842128	251732	0	3	0	0	50	59	26599956	0.211907	1
MGRN1	729674	157	41	1769128	506348	0	6	1	0	50	66	25705504	0.212041	1
RAPGEF2	136300	480	3	4467316	1208396	0	18	1	0	6	4	2867520	0.212055	1
TCHP	927742	323	37	1534288	372860	0	8	0	0	1	4	2209556	0.212153	1
LRP6	412583	408	15	4796916	1296564	0	14	4	0	50	37	16544684	0.212157	1
SCNM1	1562281	184	33	693396	195288	0	5	0	0	5	6	2104084	0.212209	1
RRAGA	500397	450	-27	913816	250496	0	4	1	0	50	57	21458196	0.212233	1
GNL3	1217701	272	47	1699088	419416	0	7	1	0	50	106	33755984	0.212304	1
MYL5	639827	489	12	642308	161092	0	3	0	0	50	59	21963308	0.212579	1
C3orf14	213716	935	-3	397992	100116	0	3	0	0	50	67	24888920	0.212687	1
ADIPOR1	421206	389	30	1111988	316828	0	5	1	0	48	59	20954320	0.212882	1
ADCYAP1R1	364216	631	7	1441176	374508	0	6	2	0	50	71	22843752	0.212943	1
IRAK4	132735	558	-16	1407392	356380	0	6	0	0	45	66	25698500	0.212985	1
ZNHIT6	277976	411	-20	1447768	343196	0	5	1	0	50	50	24381748	0.212998	1
ORAOV1	441431	536	41	433012	98468	0	2	1	0	32	40	14199992	0.213187	1
CCHCR1	3364017	401	19	2556460	760964	0	8	3	0	45	43	15920504	0.213218	1
GJA9	524940	458	24	1499268	419004	0	5	0	0	39	32	16870164	0.213219	1
WARS	410981	215	34	1434584	365032	0	5	1	0	47	40	20416660	0.213261	1
EFEMP1	376977	264	-15	1495560	385632	0	7	1	0	50	72	22678128	0.213332	1
CEMP1	2085452	321	49	793924	218360	0	4	0	0	50	73	24361560	0.213393	1
SPOP	943930	348	28	1143300	291696	0	5	0	0	50	65	21805924	0.213428	1
MYO1A	2026922	199	41	3146032	858608	0	15	2	0	50	68	24617000	0.213503	1
ARGFX	289448	613	18	932768	258736	0	2	0	0	50	45	28783968	0.213613	1
ALAS1	1114737	181	52	1891492	534776	0	9	3	0	16	25	8148948	0.213651	1
AKAP9	674222	611	16	11871780	2861340	0	43	9	0	35	32	15749112	0.213756	1
RSU1	506025	792	1	849956	220420	0	3	0	0	50	57	25874836	0.213782	1
NEU3	762277	454	36	1325404	397580	0	5	1	0	50	54	24250732	0.213817	1
ANGPTL4	726988	204	0	1190680	348140	0	5	2	0	50	62	23698240	0.213888	1
ZRANB1	287282	361	22	2105732	562792	0	8	0	0	27	28	15460300	0.2139	1
CPA4	424934	212	30	1280496	336192	0	5	2	0	28	30	10842192	0.213999	1
AATF	668463	384	16	1702384	432188	0	3	1	0	50	42	23646328	0.214087	1
IQCB1	371177	520	32	1817332	468032	0	9	1	0	50	61	24680448	0.214277	1
CCL1	40425	871	-32	297052	74984	0	3	0	0	50	94	23108256	0.214331	1
RFWD3	577167	151	31	2286188	646840	0	7	2	0	50	56	25237060	0.214372	1
SEMA5B	504904	328	34	3375928	1004456	0	12	4	0	50	55	22742812	0.214741	1
C19orf24	NaN	NaN	NaN	370388	136372	0	1	0	0	50	127	46018340	0.215166	1
CPS1	158852	465	-1	4528704	1249596	0	14	1	0	5	7	4585148	0.215473	1
MRPS36	423022	261	47	318888	84048	0	2	0	0	50	55	22617152	0.215493	1
ATP11B	228613	559	16	3579044	932356	0	10	1	0	41	35	20891284	0.215627	1
MSC	25834	905	6	578036	194464	0	3	1	0	37	38	17546256	0.21565	1
TMEM132E	222789	740	-3	2764108	932768	0	9	2	0	45	40	22848284	0.215928	1
C1QTNF9	270913	589	44	961196	292108	0	6	1	0	50	61	18875780	0.215965	1
DHRS7B	409501	382	-18	947600	293344	0	3	1	0	50	58	25852176	0.215991	1
PHACTR2	346938	363	2	1918684	554552	0	7	1	0	48	53	22716444	0.216088	1
EMID1	854820	251	51	1302744	415296	0	6	0	0	50	60	24255676	0.216203	1
PTAR1	288169	640	-11	1204688	326716	0	3	1	0	50	40	26649396	0.216228	1
LEO1	575343	136	34	2052584	477508	0	10	1	0	50	42	21213880	0.216283	1
TDRKH	1062482	255	29	1683844	464324	0	4	1	0	50	46	25950232	0.216355	1
ACTL6A	399933	477	11	1327876	335780	0	8	1	0	50	54	24718352	0.216398	1
SRD5A2	157835	693	3	739540	227012	0	2	1	0	50	51	23623668	0.216506	1
LMO2	748742	394	32	661260	198996	0	2	0	0	50	69	29022104	0.216574	1
FAM71F1	875359	304	30	1024644	286752	0	5	1	0	38	44	15962528	0.216613	1
CD33	352763	629	1	1075732	323420	0	7	2	0	50	75	25970008	0.216708	1
PAF1	1748498	252	32	1648824	388104	0	6	0	0	27	33	16464344	0.21676	1
POT1	34691	524	-16	1924040	504700	0	13	2	0	50	94	26198668	0.216819	1
HNRNPA3	374611	145	30	1148244	306528	0	6	0	0	21	22	11388092	0.217397	1
OR10V1	431271	409	27	878796	270684	0	4	0	0	31	42	15803084	0.217415	1
HNRNPH1	1600541	229	28	1385968	344432	0	5	1	0	26	22	11373260	0.217602	1
SCGB1D2	3058870	450	42	274804	74984	0	2	0	0	50	49	18870012	0.217662	1
ASB4	176832	333	14	1329112	358028	0	7	1	0	50	51	22446996	0.217799	1
NDUFA8	220092	528	30	520768	135548	0	3	0	0	50	53	23369876	0.217916	1
RORC	1014595	212	33	1551180	433836	0	6	1	0	19	18	8481432	0.218065	1
LDLR	1808766	233	33	2609196	667440	0	9	1	0	6	8	3845608	0.218401	1
DCUN1D2	806605	318	46	806284	189932	0	5	1	0	50	79	28258256	0.218475	1
NOTCH3	630378	381	11	6706124	2064532	0	12	1	0	5	1	3664328	0.218585	1
TSPAN31	1160849	344	39	632420	174688	0	2	1	0	30	49	13548620	0.218677	1
AMMECR1	157872	NaN	34	964492	301172	0	4	0	0	20	28	12586188	0.218764	1
NMD3	242883	581	-16	1568896	374096	0	6	0	0	38	35	16365052	0.218883	1
CDK5R1	636808	587	14	866436	275628	0	4	2	0	19	21	8740168	0.21898	1
RPUSD4	601483	341	26	1112812	323420	0	4	0	0	50	42	25822100	0.219006	1
CCL3	744143	565	28	282632	74572	0	2	0	0	50	72	27698348	0.219013	1
SFXN2	878626	180	27	987152	264916	0	4	2	0	14	9	4870252	0.219144	1
KCTD15	680604	598	-26	836360	258736	0	3	1	0	50	55	21262908	0.219197	1
CKMT2	182569	777	30	1239708	362148	0	8	1	0	26	38	13262692	0.219498	1
ATP5G2	1616455	189	50	568148	189520	0	2	1	0	50	70	24345080	0.219538	1
CFL2	573593	145	24	513764	126484	0	4	0	0	50	59	21812928	0.219544	1
GPAT2	792288	366	33	2326976	728416	0	6	1	0	50	51	25658948	0.219576	1
MKI67	408820	641	-1	9404724	2741448	0	42	10	0	50	68	22378192	0.219723	1
WIF1	344729	671	-9	1154836	298700	0	5	1	0	50	64	23490592	0.219764	1
PRICKLE1	175176	650	6	2474060	649312	0	8	2	0	30	28	12059240	0.219958	1
PRB2	175992	673	-18	1153188	410352	0	6	1	0	25	64	17337372	0.220071	1
KATNAL2	120136	561	12	1423048	377804	0	6	1	0	50	61	26213088	0.220172	1
MED9	915530	220	-3	431364	121128	0	2	0	0	50	67	19577416	0.220685	1
VSIG2	168652	622	14	944716	306116	0	3	1	0	50	47	22855700	0.220778	1
PCIF1	725555	209	59	2095844	592456	0	10	4	0	50	73	22414448	0.220798	1
C20orf85	372863	576	7	415296	113712	0	2	1	0	43	67	23500068	0.220903	1
C15orf26	266324	650	22	909696	242256	0	4	0	0	28	18	11489032	0.221067	1
GREM1	244472	383	5	532304	157384	0	2	0	0	50	46	20253920	0.221114	1
PGPEP1	1294357	210	39	627476	173452	0	3	0	0	50	82	25539056	0.221309	1
RPS18	1456953	262	30	465148	131840	0	4	0	0	50	85	24240020	0.221339	1
LARS	396074	366	11	3618596	898984	0	8	1	0	16	19	11588736	0.221468	1
SP4	105280	643	26	2247048	688452	0	9	0	0	47	41	24653668	0.221627	1
PURB	1107527	219	54	882092	280984	0	5	1	0	29	46	18793380	0.221669	1
HOMER1	177305	593	37	1077380	278512	0	6	1	0	50	51	20351564	0.221794	1
FAHD2A	255441	536	19	929060	273568	0	2	0	0	50	35	21690152	0.221873	1
SLC25A13	149460	802	2	2018800	575564	0	7	0	0	12	12	6143744	0.222141	1
TSKU	287129	214	42	961608	355968	0	4	2	0	50	52	21063088	0.222266	1
NXF3	456169	NaN	16	1672308	396756	0	7	1	0	50	56	21747008	0.222401	1
ELP2	390096	591	41	2523088	652196	0	8	2	0	50	66	24647488	0.222407	1
MAGEB10	10745	NaN	16	1007752	287576	0	5	1	0	50	66	21026420	0.222439	1
HIST1H2AL	228884	634	40	362560	128132	0	4	1	0	13	16	2783884	0.222759	1
SOX2	39313	1104	-14	910932	268212	0	4	0	0	50	101	33254992	0.222831	1
EIF4G3	661924	406	22	4733468	1295740	0	20	6	0	38	64	22801316	0.223075	1
CD46	321738	372	8	1315104	304056	0	5	1	0	50	48	23121852	0.223153	1
RP1L1	99570	456	15	6777812	2139928	0	24	6	0	44	51	20631312	0.223253	1
CTDSP1	734742	197	37	772912	228248	0	3	0	0	50	59	25239944	0.223368	1
ZNF555	1287128	291	27	1880780	466384	0	7	1	0	50	63	25177732	0.223661	1
RCHY1	461415	491	19	842540	168508	0	2	0	0	50	64	23664456	0.223732	1
PPP1R1B	1164935	239	28	625004	164800	0	3	0	0	50	51	21892444	0.22379	1
SPATS1	993997	443	40	922056	232368	0	4	1	0	50	79	28828464	0.223916	1
NTNG2	361444	509	37	1554476	444136	0	4	1	0	50	47	20824952	0.224058	1
NRP1	360090	488	-9	2789240	729652	0	9	2	0	47	53	27292528	0.224066	1
GSTA3	604568	455	8	683096	173452	0	2	0	0	50	61	24533776	0.224151	1
NUP107	486884	294	31	2849804	717292	0	9	0	0	5	0	1583316	0.22431	1
ATP7B	353147	461	28	4262552	1272256	0	7	1	0	12	3	8161308	0.224444	1
IL19	466144	357	34	658788	169332	0	2	1	0	50	47	20307068	0.2245	1
CYP4X1	388889	479	4	1545824	399640	0	6	0	0	5	3	2465820	0.224748	1
ACSM5	181483	823	6	1717216	497696	0	8	0	0	14	14	5942276	0.224858	1
LCE2D	169158	818	24	325068	91464	0	2	0	0	50	57	23359164	0.224905	1
NGFRAP1	448080	NaN	32	339076	81164	0	1	0	0	50	56	19485540	0.225148	1
HIST1H2AG	227588	622	29	362972	127720	0	8	2	0	8	17	1992020	0.225203	1
IDH3A	395288	314	50	1112400	300348	0	3	1	0	50	64	24302232	0.225217	1
MIA3	225124	392	-1	5721444	1489380	0	11	1	0	29	29	15618508	0.225295	1
CDH8	3859	1301	-48	2357464	658376	0	15	4	0	9	27	6898940	0.225334	1
RNF185	699351	218	41	586276	159032	0	3	0	0	50	61	26907308	0.225461	1
ZNF148	377619	174	43	2364468	613056	0	11	0	0	19	19	8177788	0.225702	1
SLC26A8	876298	407	33	2895124	799280	0	12	1	0	42	56	22393848	0.225866	1
NPPB	519155	207	43	385632	127308	0	1	0	0	50	51	21648128	0.226273	1
POU2AF1	238940	567	19	732124	240608	0	3	0	0	50	34	23654980	0.226413	1
KPNA1	413070	404	34	1631932	430952	0	8	2	0	50	40	20252272	0.226685	1
CD9	2261351	277	32	706580	177160	0	2	1	0	32	44	13250332	0.226712	1
SP140	504037	626	37	2830852	658376	0	13	1	0	50	81	26012856	0.227468	1
TNP2	632841	308	37	420240	102588	0	2	0	0	50	55	25388676	0.227697	1
FNIP2	171083	428	10	3297648	915876	0	8	0	0	3	0	1811976	0.227891	1
NRXN1	8891	1372	-25	4815456	1355892	0	20	4	0	7	13	4538592	0.227969	1
URM1	1928973	188	64	500992	149144	0	1	0	0	50	63	27501412	0.228122	1
INSIG1	263493	NaN	14	999512	257500	0	4	1	0	50	69	24575388	0.228617	1
CCDC83	361760	380	3	1388852	315592	0	3	1	0	50	53	22843752	0.22863	1
INSIG2	190880	537	8	666616	191168	0	2	0	0	50	69	29946220	0.228814	1
CLEC14A	13985	544	-50	1357128	463500	0	8	1	0	4	3	2223976	0.228911	1
FBXO27	1653595	282	32	816172	261620	0	4	1	0	50	64	23120616	0.229101	1
PYGM	2261775	230	61	2522264	697516	0	14	5	0	43	67	23682996	0.22921	1
CAMTA2	1416161	231	30	3661856	1105396	0	16	1	0	11	15	5849164	0.229444	1
MPV17L2	1178047	210	43	600284	189520	0	3	0	0	50	90	25801912	0.229583	1
TAS2R20	365490	676	-2	892804	256676	0	6	2	0	50	66	20658504	0.229757	1
ROPN1	244828	450	24	629124	180456	0	2	1	0	44	44	18201336	0.229805	1
ASL	477708	345	38	1409452	393872	0	5	2	0	18	16	8759532	0.229898	1
RNF19A	1009773	212	41	2486420	669088	0	11	0	0	9	4	3602940	0.230388	1
HNRNPA1	753625	205	59	1137944	294580	0	8	2	0	50	75	23116084	0.230489	1
PFKFB3	560233	399	38	1596500	426832	0	7	2	0	50	73	26494484	0.230607	1
MORC1	88595	1029	-12	3054156	734184	0	15	1	0	44	59	23109904	0.230675	1
DEPDC4	184616	650	3	888684	227424	0	4	1	0	7	7	3618596	0.230941	1
CHN2	249263	599	5	1586200	417356	0	5	0	0	7	3	3248620	0.230999	1
ZNF236	124234	597	17	5504320	1488968	0	22	6	0	50	61	20061104	0.231154	1
IPO7	566709	145	21	3188880	782388	0	14	2	0	50	62	21944768	0.231197	1
NPC2	749329	384	31	463500	119892	0	1	0	0	50	62	25495384	0.231224	1
MEP1A	137754	431	2	2267648	568972	0	6	2	0	50	45	17803756	0.231237	1
AMZ2	764688	237	11	1088504	277276	0	7	0	0	50	72	25149304	0.231342	1
GJA5	NaN	NaN	NaN	1028352	307764	0	4	0	0	50	127	46189732	0.231527	1
PSG1	394104	283	-23	1280084	365032	0	5	0	0	50	88	27756852	0.231574	1
COPB2	246935	671	15	2757104	709876	0	8	1	0	41	43	17187816	0.231609	1
KBTBD7	314264	337	66	1969772	570208	0	7	2	0	50	72	26289308	0.23184	1
NADSYN1	546912	626	50	2142400	578036	0	6	1	0	29	17	11220820	0.231857	1
HOXC9	1257445	274	23	752724	222480	0	4	0	0	50	62	25931280	0.231873	1
CLDN1	164468	348	3	618000	182928	0	3	0	0	50	52	24640072	0.231914	1
DCTD	204483	431	-12	594928	134312	0	2	0	0	50	59	24321596	0.231921	1
TMEM55A	104917	935	1	763024	223304	0	5	0	0	50	75	24713820	0.232342	1
GTPBP1	1291659	272	73	1943816	594928	0	5	1	0	18	14	6319256	0.232596	1
CLSTN2	93930	998	9	2865048	758904	0	10	1	0	50	64	30779284	0.232681	1
ZNF485	310272	630	-6	1331584	327128	0	5	2	0	48	50	21320588	0.233014	1
OR4K17	383274	768	-37	984268	291284	0	4	1	0	49	54	21557488	0.233106	1
SSBP3	695802	369	25	1202628	323832	0	4	1	0	50	56	26618496	0.233519	1
SF1	2261775	230	61	2414732	651784	0	12	2	0	50	80	26786592	0.233616	1
KCNJ6	253563	541	36	1243004	344020	0	6	1	0	50	39	19883944	0.233763	1
HTRA3	170889	242	52	1309748	413236	0	5	1	0	50	47	20001364	0.233781	1
AFF1	270752	518	48	3622716	1019700	0	13	2	0	50	56	22553704	0.234034	1
SMARCD1	1003045	211	56	1536348	436308	0	5	2	0	25	37	11238948	0.234053	1
SPG20	137590	850	-16	1962356	550432	0	6	3	0	25	39	13779340	0.234247	1
ZNF483	437885	309	22	2270120	576388	0	10	0	0	6	4	2457580	0.234347	1
MFSD9	70590	913	-3	1346828	441664	0	5	2	0	50	74	22668652	0.234349	1
ALCAM	165047	784	-3	1779428	460204	0	4	0	0	50	35	24953192	0.234465	1
IPO9	764022	208	26	3114720	865200	0	10	0	0	16	19	11758480	0.234667	1
DAND5	1886809	335	40	526536	185400	0	2	0	0	50	63	21051552	0.234705	1
ZFAND2B	773232	177	36	781152	215064	0	3	1	0	50	59	23104548	0.235069	1
C1orf21	258985	642	-7	390164	81988	0	2	0	0	50	62	31701752	0.235274	1
PTBP2	334207	676	-16	1593204	443724	0	6	0	0	25	22	7997744	0.235278	1
RASL11B	170130	812	9	727592	210532	0	4	0	0	50	63	22390140	0.235321	1
ADHFE1	259302	268	12	1389264	412824	0	3	1	0	50	53	23658276	0.23533	1
ZNF37A	138629	916	-18	1699912	403760	0	9	0	0	21	29	9590124	0.235689	1
WNT16	97501	535	-14	1145360	311884	0	6	0	0	18	32	11306928	0.235712	1
FAM120A	421454	547	35	3380872	978500	0	10	4	0	11	19	5384428	0.235849	1
GSTO2	293891	376	8	735420	194052	0	2	1	0	50	51	23740676	0.235909	1
PRRX1	61224	921	-7	778268	226600	0	4	0	0	50	65	27430136	0.235914	1
PACSIN3	1240468	184	31	1275552	344844	0	6	1	0	50	88	24794160	0.236469	1
ITGB1BP1	624421	340	37	616764	158208	0	4	0	0	50	55	26334216	0.23659	1
POLR3H	1467336	183	66	625004	164800	0	2	1	0	50	60	23996528	0.236619	1
OR4X1	400891	509	-27	873028	260384	0	4	1	0	50	71	22709028	0.236652	1
ITCH	996942	155	37	2649160	664556	0	10	1	0	5	8	3110600	0.236917	1
TMEM206	487387	298	17	1060076	276040	0	7	2	0	50	70	22711088	0.236934	1
HBD	109545	1056	-1	430128	128544	0	1	0	0	50	54	20827012	0.236948	1
TGM5	825765	415	44	2156408	578860	0	7	3	0	50	75	28732468	0.236987	1
TCN1	337128	548	8	1310984	340312	0	5	0	0	50	59	24418416	0.237097	1
AMOT	25417	NaN	10	3120488	952132	0	7	1	0	9	10	7954072	0.237266	1
KCTD6	567081	265	35	700400	191992	0	2	0	0	50	56	25324816	0.237288	1
ATP6V1H	263637	437	9	1497208	361736	0	6	2	0	50	50	22907200	0.237559	1
HNRNPCL1	NaN	NaN	NaN	863552	231544	0	4	1	0	50	128	46113512	0.238044	1
SMARCB1	637355	196	52	1161840	309000	0	5	0	0	50	60	23749740	0.23807	1
MICAL2	319572	254	10	3367688	932356	0	18	2	0	50	58	22597376	0.238351	1
CXCL14	493676	608	26	337840	92288	0	2	0	0	50	59	25514336	0.238428	1
CDA	631461	208	35	441252	118656	0	2	0	0	50	77	25305864	0.238478	1
ARPC4	953772	264	43	522004	129368	0	2	1	0	22	28	12332396	0.238507	1
PCDHGA7	NaN	NaN	NaN	2666876	842128	0	11	1	0	50	128	46724096	0.238565	1
CLEC4D	321790	564	13	670736	154912	0	4	0	0	50	58	25117992	0.238588	1
PHOSPHO2	345692	393	35	723060	181692	0	4	0	0	50	62	24482276	0.238695	1
PIBF1	258763	533	30	2336040	558672	0	11	1	0	50	76	27931540	0.238894	1
CNTF	284768	644	2	585452	167272	0	3	1	0	50	51	21114588	0.238979	1
TEKT5	235538	242	-1	1441588	395108	0	4	0	0	50	46	24357028	0.238996	1
POLDIP3	914105	189	69	1235588	371212	0	6	0	0	25	30	11956240	0.239013	1
REM1	605825	450	-76	843364	280160	0	4	0	0	50	117	32646468	0.239136	1
HIST1H2AJ	267617	634	32	354320	126484	0	5	2	0	12	20	2549456	0.239344	1
MAPK15	2190348	229	30	1574664	512940	0	7	1	0	45	77	23212080	0.239521	1
UHRF1BP1	1047481	242	24	4241952	1200156	0	11	5	0	36	49	19909488	0.239844	1
EIF2S3	528219	NaN	41	1411100	399640	0	6	0	0	50	82	32614332	0.239857	1
PPP1R3B	159748	526	23	846660	218772	0	4	0	0	50	46	23912068	0.240105	1
ICA1	176442	544	19	1500504	363384	0	5	0	0	50	44	22386432	0.240541	1
DAZL	140687	470	24	907224	239784	0	4	0	0	50	46	22373248	0.240698	1
RAB25	2005405	213	39	626240	187048	0	3	1	0	30	48	15880128	0.240833	1
AGTRAP	606580	187	36	655492	82400	0	2	0	0	50	67	26657224	0.241228	1
BANP	639210	231	31	1609684	445784	0	5	0	0	4	1	1634816	0.241373	1
CA8	206353	885	-14	883740	234840	0	3	0	0	50	70	26838916	0.241449	1
IGFBP1	146330	623	8	754784	224128	0	4	0	0	50	55	23673108	0.24151	1
HMOX2	751633	160	39	950896	249260	0	2	1	0	50	52	20188824	0.241788	1
KRTAP17-1	1149433	468	-14	310648	84872	0	1	0	0	50	62	19482656	0.241833	1
ABCG4	1258103	195	57	1903440	564852	0	7	1	0	50	62	27176756	0.241863	1
RAD51	1017781	161	47	1147420	312296	0	6	0	0	50	52	22693784	0.241993	1
SMC5	196227	395	-11	3382108	822764	0	13	2	0	32	34	16464756	0.242362	1
OOEP	732413	446	18	436720	129368	0	3	1	0	12	16	3865384	0.242533	1
HDDC3	NaN	NaN	NaN	414060	126072	0	1	0	0	50	127	46008040	0.242572	1
CCDC28B	1460758	218	29	598224	171804	0	3	0	0	50	74	25095744	0.242603	1
BRF2	660779	379	37	1190268	381924	0	3	0	0	17	24	9946504	0.24279	1
TUSC5	1447271	228	21	505936	163976	0	3	1	0	30	51	14309584	0.242812	1
SESN1	385493	465	26	1674368	418180	0	9	2	0	11	11	5924148	0.242831	1
GPX3	923608	382	22	670324	191168	0	4	0	0	50	81	27189940	0.242909	1
SURF1	1827885	416	28	892392	270684	0	2	1	0	50	57	19842332	0.24299	1
THAP11	1039476	143	49	887036	280984	0	3	1	0	50	53	23434148	0.243009	1
FAM57A	662733	483	10	746956	231956	0	2	0	0	28	24	11307340	0.243162	1
ACTA2	181406	267	30	1132588	308588	0	6	1	0	50	50	20131144	0.243162	1
LCE2B	169158	818	24	323420	93112	0	2	0	0	50	57	23359164	0.243506	1
MRPS6	785767	574	70	372036	105060	0	2	0	0	50	49	22442052	0.243538	1
SECISBP2	163101	627	15	2562640	689276	0	6	0	0	9	1	3667212	0.243558	1
SAMM50	155890	393	24	1425932	386044	0	3	1	0	50	50	22081964	0.24381	1
TP63	140525	403	15	2207908	582980	0	11	4	0	6	9	3536608	0.243887	1
OSM	548674	211	43	724296	226188	0	4	0	0	24	22	11000812	0.243906	1
PPBP	230379	408	2	381100	109592	0	2	1	0	8	8	4823696	0.244114	1
TIMD4	135146	1235	16	1120640	326716	0	6	2	0	11	11	4408400	0.244332	1
THAP8	980636	320	19	766320	268212	0	2	0	0	33	31	16608544	0.244333	1
RPL23A	1695792	208	40	474624	129780	0	3	0	0	50	78	29532572	0.244397	1
C9orf41	95299	649	-13	1235588	319300	0	5	0	0	13	12	9020740	0.244541	1
SPARCL1	526761	537	16	2038164	477096	0	7	1	0	50	63	23798768	0.244724	1
YAP1	456821	327	-14	1492264	434660	0	4	1	0	50	59	23594004	0.244824	1
OR7D4	398878	582	-50	881268	279336	0	6	0	0	50	116	35998500	0.244981	1
FBXO28	638932	174	13	1083972	306528	0	6	1	0	50	53	24554376	0.245005	1
GLIPR1	513848	606	-10	800928	213828	0	4	0	0	50	46	21124064	0.245011	1
FHIT	36866	1126	5	456496	121952	0	3	0	0	50	44	22737456	0.245043	1
NRM	2115149	171	41	735008	257500	0	3	2	0	45	67	23303956	0.245358	1
HDLBP	1287793	317	29	3801936	1032060	0	14	3	0	35	31	16389360	0.245447	1
C9orf153	311398	417	8	316828	78692	0	2	0	0	50	63	24605052	0.245713	1
STMN3	1094905	193	54	547960	145436	0	2	0	0	50	76	28401220	0.245986	1
ITGA8	110825	853	-3	3231316	859844	0	13	4	0	37	52	16506780	0.24611	1
HSD17B11	502611	417	16	888272	257500	0	3	0	0	50	52	20389056	0.246169	1
SLC26A3	511053	515	19	2286188	649312	0	9	2	0	50	54	19244932	0.246319	1
MRPS22	261288	671	9	1085208	292932	0	6	0	0	50	59	24418828	0.246519	1
EHMT2	2485614	188	36	3576572	1049776	0	12	2	0	50	44	24615352	0.246591	1
PGM5	127057	681	-4	1667364	488220	0	9	4	0	29	43	13543264	0.24667	1
TTC30A	380902	434	27	1926100	543428	0	6	0	0	19	14	11721400	0.246947	1
SPRR2A	687290	704	30	217536	58092	0	1	0	0	50	32	24799928	0.247105	1
HIST1H3E	390169	544	57	383160	127308	0	3	0	0	50	57	16043280	0.247166	1
PKP2	292831	381	-18	2584888	749840	0	8	1	0	50	44	22823152	0.247893	1
SPP1	445914	367	8	964904	232780	0	3	0	0	50	69	31693100	0.247949	1
EIF3K	1496245	363	27	684744	164388	0	3	1	0	50	64	22545876	0.247955	1
DSG1	255599	412	15	3090412	872204	0	12	1	0	8	6	4733056	0.248315	1
EVI2A	NaN	NaN	NaN	759728	214240	0	3	0	0	50	127	46096208	0.248335	1
SAMHD1	817783	225	47	1916212	487808	0	5	2	0	50	70	29655348	0.248514	1
FAM150B	304765	624	-18	450728	141316	0	1	0	0	50	45	20531608	0.248612	1
C6orf195	467575	342	25	364620	110004	0	3	1	0	12	12	4092396	0.24864	1
ASF1A	116680	856	16	500992	136784	0	3	1	0	37	38	13911592	0.248674	1
ROPN1L	628188	219	21	692160	186636	0	3	1	0	26	40	12230632	0.248757	1
CLUAP1	805495	246	39	1285028	304468	0	4	1	0	50	56	25504036	0.248803	1
ELMOD2	125708	752	7	927412	202292	0	3	0	0	50	69	27732132	0.248815	1
MMACHC	809450	176	25	808344	255852	0	2	0	0	50	51	25314104	0.248837	1
SAP130	541058	248	36	3121312	997040	0	10	1	0	50	51	25131588	0.248954	1
C11orf63	675003	416	7	2387540	617176	0	8	2	0	43	45	17788512	0.24897	1
MYL12A	551966	328	55	531892	120716	0	2	1	0	21	26	9028156	0.24904	1
PYCARD	1203752	478	17	561144	177984	0	2	1	0	50	56	18687908	0.24919	1
CAT	653478	256	23	1600620	419004	0	9	0	0	29	32	12908372	0.249299	1
LSG1	370452	255	34	1996552	511292	0	8	0	0	11	14	5680656	0.249434	1
MARS2	642112	684	32	1666952	538072	0	5	0	0	50	32	22650524	0.24952	1
MTBP	193807	877	-3	2762872	701636	0	8	1	0	41	34	15901552	0.249535	1
AOAH	247838	600	15	2154760	502640	0	9	3	0	10	9	4848828	0.249559	1
TMPO	487754	218	21	2783060	824824	0	7	0	0	6	2	2762460	0.249605	1
WASF1	127917	636	16	1615864	500168	0	4	0	0	10	6	4347836	0.249639	1
ELF4	384451	NaN	48	1889020	607700	0	6	3	0	50	73	27726364	0.249667	1
MRPS21	1213150	197	38	269860	66332	0	1	1	0	9	4	2176596	0.24974	1
OR10K1	177013	929	7	876324	285516	0	4	2	0	15	11	6170524	0.249745	1
AMOTL2	303429	189	21	2234688	705756	0	8	1	0	34	38	20382464	0.249757	1
SLC26A7	79500	987	-11	2046816	546312	0	5	2	0	27	44	15607384	0.250205	1
OR2B3	155147	738	1	909284	259972	0	2	0	0	50	54	28688384	0.250214	1
SPRR2D	687290	704	30	217536	58092	0	1	0	0	50	32	24799928	0.250321	1
SPRR2F	687290	704	30	217536	58092	0	1	0	0	50	32	24799928	0.250321	1
WIPF2	1491292	165	30	1240532	429304	0	7	1	0	16	37	11697916	0.250366	1
CHIT1	507603	453	31	1400800	382748	0	6	1	0	50	72	26541040	0.250417	1
CLEC6A	321790	564	13	653844	149556	0	2	0	0	50	58	25117992	0.250437	1
PPIB	743794	251	43	643132	181280	0	4	1	0	38	51	19727384	0.250488	1
OAS3	613755	433	38	3171576	939360	0	9	2	0	30	26	15311156	0.250517	1
CDH7	4645	524	-49	2319972	646428	0	12	1	0	3	3	1793848	0.250696	1
UGT1A3	NaN	NaN	NaN	1556948	446608	0	6	0	0	50	127	46328576	0.2507	1
GK2	112173	875	0	1589908	466796	0	8	1	0	50	56	26487480	0.250762	1
CACNB3	1655612	214	57	1449004	408704	0	5	1	0	46	63	21453252	0.250823	1
CXorf56	617823	NaN	30	690924	170568	0	2	0	0	50	69	26220504	0.251115	1
ARID4A	290710	552	36	3856320	922056	0	17	0	0	8	6	3999696	0.251158	1
ACAT1	417904	695	19	1280496	363384	0	4	1	0	20	18	8935044	0.251205	1
CDHR5	1774224	236	57	2406492	799692	0	13	3	0	25	28	11060964	0.25121	1
GRAMD1C	442573	363	36	2034044	510880	0	8	1	0	50	56	23111552	0.251244	1
CCND1	441431	536	41	871380	245964	0	5	2	0	32	40	14199992	0.251298	1
SMARCA4	1984564	190	40	5008272	1405332	0	19	4	0	38	46	19371004	0.25172	1
GDPD3	NaN	NaN	NaN	959960	272332	0	5	2	0	28	49	15354828	0.251999	1
ANP32E	1207965	197	39	839244	187872	0	4	0	0	50	78	23966040	0.252095	1
UNC13B	1081701	432	37	4823284	1267724	0	13	2	0	9	4	4200752	0.252279	1
SLC35A4	706371	319	29	872204	332896	0	2	1	0	50	44	27270280	0.252505	1
TCF23	1214097	238	50	608524	203528	0	2	1	0	50	67	26320620	0.252552	1
STAM	488136	364	7	1643468	426832	0	6	1	0	50	58	29861760	0.252587	1
KIAA0907	1988461	174	32	1808268	538896	0	6	3	0	50	72	21302460	0.252664	1
AKR1C2	343868	608	-13	1032884	276040	0	3	1	0	50	30	18486440	0.252762	1
NDUFAF3	1799657	241	41	532304	173452	0	4	0	0	50	78	26252640	0.252849	1
FAM177A1	640994	321	45	716468	184576	0	2	0	0	50	55	23123500	0.252938	1
TGM3	555761	399	27	2064532	570620	0	8	1	0	42	42	20710828	0.25301	1
GNA13	811904	401	12	1113224	303232	0	9	0	0	16	23	6711892	0.253025	1
DAPK2	678778	261	45	1140004	290048	0	3	0	0	35	36	18577492	0.253148	1
FRMD6	238905	442	22	1866772	472976	0	6	0	0	24	31	13396592	0.253158	1
DCAF8L1	10501	NaN	25	1742348	486160	0	9	2	0	50	59	23621196	0.253177	1
PSMB8	1253457	401	26	939772	283868	0	4	0	0	50	66	22066308	0.253341	1
ECM1	1532790	163	43	1597324	453200	0	7	2	0	50	82	26964988	0.254137	1
BST1	174344	327	66	958724	263680	0	4	1	0	50	66	24574976	0.254377	1
SPESP1	373553	452	33	1025880	280572	0	5	0	0	50	57	21884616	0.254452	1
TMCO5A	92801	921	-59	912168	208884	0	2	0	0	50	60	20683224	0.254527	1
ZNF223	533136	558	-35	1460128	350612	0	5	1	0	50	55	19029456	0.254597	1
AFF3	353071	868	12	3724068	1032060	0	17	6	0	44	66	17947132	0.254676	1
LRMP	250089	700	17	1546648	391400	0	7	0	0	50	62	22782364	0.254748	1
IQCC	1460758	218	29	1594028	456496	0	6	1	0	50	74	25095744	0.254788	1
KIF23	307077	298	19	2926436	745720	0	11	3	0	13	14	7555256	0.255011	1
C1orf131	383866	603	14	888272	236488	0	3	0	0	50	68	27465568	0.255217	1
COMMD9	222571	248	-8	590396	174688	0	3	0	0	50	56	25911092	0.255264	1
ASB8	511392	352	32	832652	253792	0	3	1	0	50	59	21675732	0.25528	1
TIGD4	209186	413	41	1488556	413648	0	6	1	0	50	70	26067240	0.255463	1
MRPL35	773440	425	39	559496	163564	0	3	1	0	50	57	22385196	0.255473	1
IL2RG	759088	NaN	27	1114048	294992	0	5	1	0	50	71	29987420	0.255594	1
POM121	641244	332	59	2767404	939360	0	8	1	0	45	35	17659556	0.255609	1
ANKZF1	733837	158	40	2108204	651784	0	7	0	0	15	11	6582936	0.255646	1
VIPR2	179290	348	-24	1314280	372860	0	3	2	0	29	39	16259168	0.25565	1
ADAMTSL3	112410	888	-7	5056888	1360424	0	15	4	0	28	41	17006536	0.255781	1
TCF12	203021	599	27	2214500	601108	0	6	1	0	33	29	17893572	0.255788	1
KRTAP6-2	22916	1048	-79	184164	48204	0	2	0	0	50	91	18815216	0.255804	1
TMCO1	321853	406	-2	575152	155324	0	2	0	0	50	61	23576700	0.255857	1
SSPN	157088	383	25	700812	216300	0	2	0	0	50	56	23547860	0.256193	1
GNB4	405715	600	20	1036180	272744	0	4	2	0	49	50	20263808	0.256288	1
LCE1F	64902	818	18	341960	98056	0	2	1	0	13	29	6219140	0.25629	1
GPRC5C	491117	504	7	1392560	437956	0	3	1	0	50	49	21073800	0.256529	1
DNAJC14	1909014	256	38	2035280	601108	0	10	0	0	16	13	6201012	0.256895	1
SRP9	927421	168	9	377392	95996	0	2	0	0	50	60	23321260	0.257002	1
XRCC4	230543	717	8	1033296	250908	0	5	0	0	31	22	11780728	0.257175	1
SNRPB2	76240	856	-21	693808	173864	0	3	0	0	50	71	24500816	0.257227	1
IQCF2	849777	453	39	493576	133076	0	1	0	0	50	47	21061852	0.257261	1
LMO4	279257	521	-10	501404	133900	0	3	0	0	50	70	28407400	0.257281	1
PCNXL2	146659	581	-1	6306484	1784372	0	19	2	0	4	4	4206108	0.257304	1
MCCC1	275779	546	22	2194724	586276	0	10	2	0	22	18	10204004	0.257572	1
PRDM11	145644	592	14	1518632	414472	0	7	0	0	27	31	15051596	0.257607	1
S100A6	1454773	186	26	277688	72100	0	2	0	0	50	67	22424748	0.257624	1
NDUFB5	397411	520	10	574328	157384	0	3	1	0	50	55	22035408	0.257742	1
ATXN7L3	930750	175	41	1105808	267388	0	5	1	0	50	70	25221404	0.257754	1
TTF2	331822	566	12	3465332	958312	0	10	5	0	47	55	21586328	0.257861	1
HMGCS2	420500	581	22	1498032	436308	0	6	0	0	50	66	26306612	0.258244	1
F2RL1	248362	418	25	1130116	350612	0	5	0	0	16	10	5794368	0.258318	1
ZRANB3	542328	676	16	3265100	838420	0	11	0	0	16	12	6366636	0.258322	1
IRF2	207866	400	55	1065432	271920	0	6	1	0	50	60	23809068	0.258359	1
YWHAZ	1074893	213	50	751076	185812	0	5	0	0	50	63	21955068	0.25853	1
NFATC1	213864	598	6	2824260	904752	0	12	2	0	13	10	6574284	0.258871	1
GLOD5	823539	NaN	29	484100	130192	0	3	0	0	50	97	28368672	0.25891	1
AQP8	189953	551	12	749016	249672	0	2	0	0	50	58	26246872	0.259102	1
D4S234E	143657	525	46	554140	155324	0	2	0	0	50	88	30013788	0.259109	1
PSPN	943949	407	31	426832	159032	0	1	0	0	50	61	20928364	0.259123	1
NCOR2	1239461	472	37	7343488	2239220	0	13	0	0	0	0	2239220	0.259278	1
IFNK	NaN	NaN	NaN	633244	144200	0	4	1	0	32	70	24308000	0.259655	1
PNPLA3	155890	393	24	1409040	417768	0	5	1	0	50	50	22081964	0.259845	1
SAA1	601955	371	17	372448	98468	0	2	0	0	50	56	24703520	0.260009	1
FAM26D	261450	479	19	381512	99292	0	2	0	0	50	59	27000008	0.260026	1
TLR4	58763	944	-8	2450576	674032	0	6	4	0	50	69	26797304	0.260138	1
ATN1	2704950	211	47	3308772	1147008	0	15	0	0	0	0	1147008	0.260146	1
NAP1L5	177679	486	8	539308	139256	0	3	0	0	50	61	23500068	0.260374	1
ZNF518B	218121	1074	15	3118016	868084	0	9	0	0	9	5	4257196	0.260463	1
CXADR	100910	366	-17	1086856	299936	0	4	1	0	28	36	12362060	0.26062	1
HK3	1129866	222	54	2666052	849132	0	9	3	0	21	38	13240856	0.260663	1
PTMA	1003689	202	24	362148	72924	0	1	0	0	50	87	23933904	0.260733	1
IL1F10	672307	479	25	461852	125248	0	3	1	0	45	60	21948476	0.260975	1
COL11A1	37620	742	-20	5547992	1672720	0	28	3	0	3	5	2765344	0.261242	1
YTHDC1	126481	485	0	2219444	559084	0	7	0	0	5	2	2603428	0.261372	1
ITGB1BP2	728362	NaN	26	1066256	276040	0	4	0	0	50	87	33273944	0.261549	1
LIPJ	160462	318	32	1138768	265328	0	4	0	0	50	57	23254928	0.261612	1
ZEB2	56402	621	16	3619420	930296	0	17	4	0	50	71	23611308	0.261655	1
PTPN13	239175	533	31	7469972	1999024	0	22	5	0	50	70	26369648	0.26186	1
PRAMEF4	118495	792	12	1396268	394696	0	5	1	0	50	48	21114176	0.261924	1
NMT2	236087	620	23	1517808	389340	0	6	0	0	15	13	6733316	0.262048	1
PGBD1	273319	502	35	2414732	623356	0	11	0	0	12	8	4817516	0.26221	1
EGR1	1202314	205	51	1530168	491928	0	7	1	0	50	56	25127468	0.262249	1
RAI14	270712	554	-7	3041796	755196	0	11	0	0	12	11	6900176	0.262476	1
OR6Y1	179404	940	1	930708	275628	0	5	2	0	6	15	4499864	0.262608	1
FAM188A	70308	903	-2	1375256	347728	0	5	0	0	50	57	23390064	0.262906	1
SPRY2	44501	729	60	907224	269448	0	5	1	0	50	53	23177060	0.263031	1
SLC25A31	220342	437	-6	927412	269036	0	4	1	0	50	48	23469580	0.263084	1
SLC29A2	1963418	182	55	1331172	417768	0	7	2	0	50	57	24285752	0.263175	1
CFHR2	217857	853	-24	818232	208884	0	5	1	0	50	70	22994132	0.263176	1
BOLA3	1023516	250	38	418592	86932	0	3	0	0	50	62	23018440	0.263192	1
PRM1	632841	308	37	160268	39964	0	1	0	0	19	20	8529224	0.26347	1
TRIM68	212267	935	-3	1439940	391812	0	4	2	0	50	65	24699812	0.263522	1
MSLN	1187310	273	39	1816096	602756	0	7	1	0	50	74	26966636	0.263566	1
C1orf112	212980	614	8	2594364	683508	0	7	2	0	43	48	22354296	0.264058	1
GLUD2	339278	NaN	-6	1598972	476272	0	8	2	0	50	58	19675884	0.264129	1
KRT19	1445853	325	-22	1152364	359264	0	9	4	0	3	9	1527696	0.264135	1
SLC48A1	395089	320	14	425596	129368	0	1	0	0	50	65	26258408	0.264222	1
TCN2	723012	330	56	1263192	363384	0	5	0	0	35	33	13492588	0.264581	1
MRFAP1	501655	278	47	373684	105884	0	1	1	0	16	22	8361128	0.264741	1
KLRB1	264317	618	7	690924	173040	0	3	0	0	50	53	25817156	0.264754	1
TGIF2LX	8315	NaN	-35	703284	201468	0	7	0	0	50	125	27904760	0.26487	1
ADAM17	691902	278	38	2530092	618000	0	10	1	0	42	59	22456472	0.264937	1
GHSR	327135	420	17	1103336	355144	0	4	2	0	7	10	4113820	0.264967	1
NPY1R	74427	1197	-18	1128880	303644	0	6	1	0	50	88	25270020	0.265004	1
HK2	707060	470	21	2725792	762200	0	8	1	0	6	3	2731972	0.265023	1
SFRP4	100826	683	10	1037004	274392	0	4	1	0	50	76	30824192	0.26506	1
MTRF1L	159618	677	-1	1129292	313120	0	2	0	0	50	56	24250732	0.265095	1
AIMP2	NaN	NaN	NaN	934416	270684	0	4	0	0	50	127	46152652	0.265295	1
CTNNBL1	720832	507	48	1728752	439192	0	6	1	0	50	54	25890080	0.265443	1
PRAP1	386585	472	13	462264	123600	0	1	1	0	50	49	22813676	0.265664	1
KIFAP3	181109	743	2	2448516	585864	0	11	3	0	44	55	23492652	0.265665	1
KCNA2	479017	640	21	1444884	409116	0	6	1	0	50	60	21730116	0.265775	1
OGN	537639	574	47	898160	240196	0	3	0	0	50	55	20603296	0.265818	1
CHRNA10	537999	403	23	1260720	433836	0	5	1	0	50	58	25975364	0.266215	1
OR51Q1	99042	1030	1	901868	282220	0	2	2	0	13	7	3537432	0.2663	1
CYP4A11	492091	578	5	1552416	432600	0	6	1	0	50	62	25936636	0.266302	1
C6orf58	169285	807	-9	1001984	252556	0	3	0	0	50	67	24403584	0.266352	1
PRKCQ	235334	561	7	2184012	521592	0	8	2	0	50	68	26590068	0.266353	1
DCAF4L1	272281	261	25	1128056	346492	0	2	0	0	50	63	25953940	0.267174	1
RPGR	141269	NaN	28	4052844	980148	0	10	1	0	48	52	27893636	0.267178	1
C5orf56	543074	264	63	392224	93524	0	2	0	0	50	39	18279204	0.267201	1
LCMT2	823006	415	50	1925276	622120	0	11	3	0	50	79	28456840	0.267471	1
RNASEH1	254257	NaN	15	873440	227836	0	4	0	0	50	45	24283280	0.267661	1
KCND2	49438	962	7	1828456	536012	0	8	2	0	14	16	9343336	0.267667	1
KCNN4	452493	192	-2	1227348	399228	0	4	2	0	37	36	17502996	0.267867	1
CTF1	1508459	247	46	550432	210944	0	2	0	0	50	71	23820604	0.267997	1
LRRC14	1755818	291	7	1367840	473800	0	8	1	0	24	39	12539220	0.268214	1
ZNF593	783481	212	23	389340	123600	0	1	0	0	50	72	26084544	0.268389	1
MRPS34	1604603	288	36	627064	197348	0	3	1	0	18	24	8178200	0.268476	1
NUCB1	1927185	211	43	1391736	380688	0	6	0	0	50	63	23797120	0.268589	1
VTI1A	232217	459	7	671148	171804	0	2	0	0	50	49	24633480	0.268611	1
EXOSC8	176745	650	16	856548	222480	0	3	0	0	50	56	22329164	0.268846	1
C12orf76	1009535	193	57	412412	106708	0	1	0	0	50	72	23731200	0.268929	1
TMED1	2054203	208	30	660436	199820	0	3	0	0	50	85	22481604	0.269122	1
RAP2C	152540	NaN	18	543016	149144	0	3	0	0	50	48	18017584	0.269266	1
C11orf73	366108	283	24	593692	160268	0	4	0	0	50	88	30396124	0.269665	1
TUBB6	492344	214	26	1308100	366680	0	6	1	0	4	3	2067004	0.269774	1
CDK17	248700	405	26	1647176	419416	0	6	0	0	28	27	12955340	0.269857	1
AQP10	1653296	236	29	856548	290460	0	3	1	0	50	76	26574824	0.270333	1
CD1E	135429	902	5	1168432	298700	0	8	2	0	10	18	3385816	0.270382	1
SH2D1B	363646	391	1	405820	102176	0	1	0	0	50	57	22671124	0.270398	1
KIAA1324L	154470	1087	-7	3119664	803400	0	10	2	0	50	58	24955664	0.270403	1
OR6K3	175690	966	2	908048	261208	0	5	1	0	50	70	24776032	0.270467	1
RAD51AP2	135410	1311	2	3488404	827708	0	12	2	0	50	45	23529732	0.270468	1
H1F0	1385064	203	66	555376	167684	0	3	0	0	50	54	21437184	0.270571	1
RHBDD1	221611	573	11	952544	248848	0	3	0	0	50	52	21466024	0.270602	1
GTF2E1	307733	475	11	1300684	350612	0	6	1	0	50	47	24261856	0.270746	1
PPP2R5E	237658	445	20	1443236	356380	0	5	0	0	17	14	9543980	0.270748	1
ZDBF2	328087	597	18	6938492	1808680	0	20	3	0	13	9	7404876	0.270823	1
CGB5	2070141	200	35	468032	159856	0	3	0	0	50	68	20996756	0.270857	1
AKR7L	799326	448	35	1046480	214240	0	3	0	0	50	60	28408636	0.270962	1
TPRKB	978005	466	31	530656	141728	0	2	0	0	50	78	25699324	0.270989	1
FTO	215906	604	-13	1519456	396344	0	5	0	0	44	40	19224332	0.27109	1
TLL2	798938	623	33	3070636	795572	0	9	3	0	50	50	22853640	0.271193	1
RHCE	667862	185	32	1263192	333720	0	8	0	0	50	54	22278900	0.271244	1
WNT3A	688142	391	0	1031236	294992	0	3	1	0	50	44	21492392	0.271307	1
ITPA	997984	255	52	597812	159856	0	2	1	0	50	57	21966604	0.271349	1
HECTD2	288529	384	4	2398252	611408	0	8	1	0	41	43	20628016	0.271365	1
HIGD2A	576954	347	45	304056	100116	0	2	1	0	6	7	1864712	0.271416	1
SYCP2L	269928	483	20	2555224	602756	0	7	0	0	16	12	8771892	0.271516	1
AQP7	982082	163	21	1001160	307764	0	3	0	0	7	6	3835720	0.271578	1
S100A7A	1140044	401	32	315180	72924	0	2	0	0	50	55	19751280	0.271641	1
ZBTB47	359739	329	38	2176596	621708	0	6	0	0	15	11	7417648	0.271642	1
TNFSF4	293612	492	-1	543840	148320	0	1	0	0	50	70	29105740	0.271689	1
DHTKD1	341646	227	25	2729912	763024	0	9	2	0	1	2	2231392	0.271828	1
C1orf110	334195	540	-7	904752	233604	0	5	1	0	50	49	19544044	0.27206	1
FRS2	540769	350	7	1491852	420240	0	7	1	0	50	55	25780076	0.272118	1
RNMTL1	662733	483	10	1216224	362148	0	5	0	0	5	7	3698936	0.272164	1
SETD6	661173	320	1	1385144	409528	0	7	2	0	50	73	23984168	0.272205	1
SERPINH1	546732	227	41	1211280	362148	0	5	0	0	4	0	1480728	0.272608	1
PRDM9	15618	1069	-19	2671820	696280	0	14	5	0	15	21	6199776	0.272729	1
MTHFD1L	341712	438	21	2915312	848308	0	10	1	0	25	36	14763608	0.272796	1
FAM127B	304745	NaN	42	384396	117420	0	2	0	0	50	60	23786408	0.272896	1
MGA	765304	256	41	8918564	2563876	0	27	6	0	11	16	8170784	0.272923	1
ASNA1	1959466	226	29	1044832	281396	0	5	1	0	50	80	27114544	0.273021	1
CRYBA2	922162	386	35	595340	161092	0	2	0	0	50	66	21522056	0.273088	1
PSMA4	505832	375	46	814524	196524	0	3	1	0	50	64	24013420	0.273113	1
AADACL2	91028	611	-5	1186972	323420	0	5	0	0	50	59	26365528	0.273355	1
DRAM2	376648	708	13	804224	220420	0	3	0	0	50	73	25691084	0.273464	1
ZNF484	599194	463	39	2574176	608524	0	7	0	0	27	29	15430636	0.273585	1
KLK10	490795	632	22	800516	255028	0	3	1	0	50	54	19372240	0.273663	1
OR1G1	445889	579	-8	894040	270272	0	5	1	0	50	40	17273100	0.273675	1
PSAT1	248468	637	-20	1117344	300348	0	5	1	0	16	21	6427200	0.273698	1
NIP7	1202748	125	20	537660	153264	0	2	0	0	50	62	20844728	0.273727	1
GAP43	43284	622	-2	833476	235664	0	3	1	0	50	58	23597712	0.273819	1
OR2AT4	752176	556	48	899396	289636	0	3	0	0	50	56	27080348	0.27396	1
C1orf52	348743	384	3	550020	140904	0	3	0	0	50	53	23321260	0.274092	1
ZC3H13	576966	679	49	4637060	1245064	0	10	1	0	20	9	7793804	0.274174	1
PARD6A	1065785	147	41	963256	335780	0	6	3	0	8	19	5683952	0.274216	1
PPP3R1	204289	594	23	538896	119892	0	1	0	0	50	55	24881092	0.274399	1
SIKE1	600310	596	-5	648076	160268	0	2	0	0	50	66	24234664	0.274612	1
PTPN9	669446	257	47	1776132	485748	0	9	1	0	50	58	25361484	0.275272	1
CLOCK	235221	384	22	2582004	657552	0	6	1	0	19	20	12089728	0.27536	1
RALGAPB	531076	440	45	4457840	1228996	0	15	6	0	45	75	28849476	0.275431	1
MED21	408250	320	26	435072	119892	0	1	0	0	50	64	24319948	0.275646	1
DGKA	2080397	229	31	2254876	587924	0	9	3	0	50	83	23484000	0.27568	1
RTP1	425258	445	28	771676	214652	0	3	0	0	50	54	29048884	0.27573	1
RFESD	307041	359	32	636540	165624	0	1	0	0	50	41	21911808	0.275761	1
TPR	271754	338	-19	7172096	1843288	0	22	4	0	27	34	15650644	0.275914	1
GDPD1	896167	379	4	1095508	277688	0	6	0	0	28	26	9752864	0.276106	1
NSUN2	253355	585	6	2334392	604816	0	8	0	0	36	39	16962040	0.276284	1
UACA	247817	364	19	4356900	1037004	0	14	2	0	25	29	13432848	0.27634	1
HPGDS	129148	311	14	619236	147084	0	3	0	0	50	44	20703412	0.276652	1
NALCN	47011	804	5	5277720	1383084	0	19	4	0	46	52	24082224	0.276683	1
PLCL2	105775	400	15	3303828	898572	0	14	1	0	39	38	16767988	0.276788	1
HORMAD1	1611525	178	42	1241768	292108	0	6	1	0	50	75	24007240	0.276912	1
BIN1	324544	324	17	1842876	509232	0	5	2	0	11	11	6051044	0.276939	1
DRGX	NaN	NaN	NaN	787332	233604	0	3	0	0	50	127	46115572	0.276959	1
TPK1	123029	998	-17	753960	190344	0	3	0	0	50	77	25856708	0.277401	1
OR8B2	149616	857	0	898572	264504	0	4	0	0	50	55	26654340	0.277472	1
GBP6	441714	820	-2	1907972	492340	0	6	1	0	50	57	22964880	0.27803	1
NR1H2	1072052	528	26	1349300	399640	0	5	1	0	30	45	13532964	0.278183	1
GPR142	362227	433	-8	1303156	428480	0	6	2	0	50	74	29391256	0.278286	1
NPFF	1469374	191	55	336604	98468	0	2	0	0	50	57	21599924	0.278872	1
PPP1R11	1820240	496	30	370388	110416	0	1	0	0	50	71	21862780	0.27889	1
ZNF395	289053	229	44	1488968	461440	0	5	1	0	50	49	21780792	0.278899	1
[truncated: 16,863 more rows]

## Sheet: Subtype_LIHC
ID	Subtype
TCGA-DD-A4NG-01A	AME1
TCGA-G3-AAV4-01A	AME1
TCGA-2Y-A9H1-01A	AME1
TCGA-BC-A10Y-01A	AME1
TCGA-K7-AAU7-01A	AME3
TCGA-BC-A10W-01A	AME3
TCGA-DD-AACV-01A	AME1
TCGA-DD-AAD3-01A	AME1
TCGA-DD-A1EI-01A	AME2
TCGA-DD-AAC9-01A	AME1
TCGA-DD-AACT-01A	AME1
TCGA-GJ-A6C0-01A	AME3
TCGA-CC-5258-01A	AME3
TCGA-DD-AADP-01A	AME1
TCGA-DD-AACW-01A	AME3
TCGA-ZS-A9CD-01A	AME1
TCGA-UB-A7MF-01A	AME3
TCGA-WX-AA46-01A	AME1
TCGA-CC-A8HV-01A	AME3
TCGA-DD-AADQ-01A	AME1
TCGA-DD-AADB-01A	AME3
TCGA-DD-A1EA-01A	AME1
TCGA-5R-AA1C-01A	AME1
TCGA-DD-A113-01A	AME3
TCGA-2Y-A9H9-01A	AME1
TCGA-CC-A7IE-01A	AME3
TCGA-XR-A8TD-01A	AME2
TCGA-DD-AAD2-01A	AME2
TCGA-DD-AACY-01A	AME1
TCGA-CC-A7IF-01A	AME1
TCGA-DD-AACD-01A	AME1
TCGA-ED-A4XI-01A	AME1
TCGA-CC-A9FW-01A	AME3
TCGA-G3-A5SJ-01A	AME3
TCGA-DD-AAE2-01A	AME1
TCGA-G3-A7M9-01A	AME3
TCGA-EP-A2KC-01A	AME1
TCGA-2Y-A9GS-01A	AME3
TCGA-ED-A7PX-01A	AME3
TCGA-DD-AADC-01A	AME3
TCGA-DD-AAVZ-01A	AME1
TCGA-CC-A3MA-01A	AME3
TCGA-2Y-A9GY-01A	AME3
TCGA-ED-A627-01A	AME2
TCGA-2Y-A9GW-01A	AME2
TCGA-DD-AADO-01A	AME3
TCGA-DD-AADK-01A	AME2
TCGA-DD-A1EH-01A	AME3
TCGA-G3-AAV7-01A	AME3
TCGA-DD-AACA-01A	AME1
TCGA-FV-A3R3-01A	AME2
TCGA-KR-A7K0-01A	AME1
TCGA-DD-AACC-01A	AME2
TCGA-BC-A3KG-01A	AME3
TCGA-G3-AAV2-01A	AME1
TCGA-CC-A7IK-01A	AME3
TCGA-G3-A25S-01A	AME3
TCGA-DD-AADR-01A	AME1
TCGA-UB-A7MD-01A	AME1
TCGA-DD-A4NS-01A	AME2
TCGA-CC-A9FU-01A	AME3
TCGA-DD-AAE3-01A	AME1
TCGA-DD-AACP-01A	AME3
TCGA-2Y-A9H8-01A	AME3
TCGA-FV-A3I1-01A	AME3
TCGA-2Y-A9H7-01A	AME3
TCGA-DD-AAVU-01A	AME1
TCGA-BC-A110-01A	AME2
TCGA-ZP-A9CZ-01A	AME3
TCGA-DD-AAE1-01A	AME3
TCGA-GJ-A3OU-01A	AME2
TCGA-RC-A7SB-01A	AME1
TCGA-DD-AAVS-01A	AME3
TCGA-CC-A8HS-01A	AME3
TCGA-FV-A3I0-01A	AME3
TCGA-2Y-A9GT-01A	AME1
TCGA-2Y-A9HA-01A	AME1
TCGA-FV-A2QQ-01A	AME1
TCGA-DD-AAEH-01A	AME1
TCGA-DD-AADM-01A	AME1
TCGA-G3-A3CK-01A	AME1
TCGA-EP-A26S-01A	AME1
TCGA-DD-A11A-01A	AME1
TCGA-DD-AAE6-01A	AME3
TCGA-XR-A8TE-01A	AME1
TCGA-DD-A73B-01A	AME1
TCGA-EP-A3JL-01A	AME1
TCGA-CC-A3MB-01A	AME3
TCGA-DD-AAD0-01A	AME1
TCGA-MI-A75I-01A	AME3
TCGA-DD-AACZ-01A	AME3
TCGA-CC-A8HU-01A	AME3
TCGA-RC-A6M5-01A	AME1
TCGA-2Y-A9GZ-01A	AME1
TCGA-DD-AACO-01A	AME1
TCGA-LG-A6GG-01A	AME1
TCGA-BC-4073-01B	AME3
TCGA-ED-A7PZ-01A	AME3
TCGA-DD-A4NV-01A	AME1
TCGA-DD-A73G-01A	AME3
TCGA-G3-AAV3-01A	AME1
TCGA-G3-A25U-01A	AME1
TCGA-BC-A5W4-01A	AME1
TCGA-UB-AA0U-01A	AME2
TCGA-EP-A12J-01A	AME1
TCGA-G3-A5SI-01A	AME1
TCGA-DD-AACA-02B	AME1
TCGA-FV-A4ZQ-01A	AME3
TCGA-DD-A4ND-01A	AME2
TCGA-ED-A8O5-01A	AME1
TCGA-UB-A7ME-01A	AME3
TCGA-CC-5264-01A	AME3
TCGA-DD-AADA-01A	AME1
TCGA-2Y-A9HB-01A	AME1
TCGA-DD-AACS-01A	AME1
TCGA-DD-AAE0-01A	AME3
TCGA-G3-A5SK-01A	AME1
TCGA-BC-A69I-01A	AME1
TCGA-BC-A10R-01A	AME1
TCGA-BC-A10X-01A	AME1
TCGA-BC-A10S-01A	AME1
TCGA-DD-AAVX-01A	AME1
TCGA-DD-AAVQ-01A	AME3
TCGA-RC-A7SH-01A	AME3
TCGA-G3-A3CJ-01A	AME1
TCGA-DD-A115-01A	AME1
TCGA-BC-A10Q-01A	AME3
TCGA-DD-A1EE-01A	AME1
TCGA-ZP-A9CY-01A	AME1
TCGA-FV-A23B-01A	AME3
TCGA-HP-A5MZ-01A	AME2
TCGA-DD-AACK-01A	AME1
TCGA-CC-A1HT-01A	AME3
TCGA-DD-A11B-01A	AME1
TCGA-ZP-A9D4-01A	AME1
TCGA-DD-AACA-02A	AME1
TCGA-HP-A5N0-01A	AME1
TCGA-EP-A2KB-01A	AME1
TCGA-DD-A4NN-01A	AME3
TCGA-ES-A2HS-01A	AME1
TCGA-G3-A3CG-01A	AME1
TCGA-DD-AAVR-01A	AME2
TCGA-DD-AAD1-01A	AME2
TCGA-DD-A73D-01A	AME1
TCGA-DD-AAVW-01A	AME1
TCGA-DD-A4NF-01A	AME1
TCGA-DD-AACN-01A	AME1
TCGA-DD-A3A2-01A	AME1
TCGA-K7-A5RF-01A	AME1
TCGA-DD-A116-01A	AME1
TCGA-DD-A4NI-01A	AME1
TCGA-BC-A10T-01A	AME1
TCGA-DD-AADJ-01A	AME1
TCGA-DD-AACE-01A	AME1
TCGA-FV-A3R2-01A	AME1
TCGA-DD-AAE7-01A	AME1
TCGA-DD-AADD-01A	AME3
TCGA-4R-AA8I-01A	AME1
TCGA-FV-A496-01A	AME1
TCGA-DD-A39X-01A	AME1
TCGA-DD-AADS-01A	AME1
TCGA-DD-AAE9-01A	AME1
TCGA-ZS-A9CF-02A	AME1
TCGA-G3-AAUZ-01A	AME1
TCGA-WX-AA47-01A	AME1
TCGA-NI-A4U2-01A	AME1
TCGA-DD-AACI-01A	AME1
TCGA-ZP-A9D1-01A	AME1
TCGA-UB-A7MB-01A	AME1
TCGA-DD-AAVP-01A	AME1
TCGA-DD-A4NR-01A	AME3
TCGA-RG-A7D4-01A	AME3
TCGA-5R-AAAM-01A	AME1
TCGA-DD-A3A4-01A	AME1
TCGA-BC-A217-01A	AME3
TCGA-RC-A6M3-01A	AME3
TCGA-DD-A4NQ-01A	AME3
TCGA-CC-A9FV-01A	AME2
TCGA-UB-A7MC-01A	AME1
TCGA-MR-A8JO-01A	AME2
TCGA-DD-AAEG-01A	AME1
TCGA-DD-A39W-01A	AME1
TCGA-DD-A39Z-01A	AME1
TCGA-BC-A10Z-01A	AME1
TCGA-WQ-AB4B-01A	AME1
TCGA-CC-A123-01A	AME3
TCGA-YA-A8S7-01A	AME3
TCGA-2Y-A9H2-01A	AME3
TCGA-5C-A9VG-01A	AME3
TCGA-CC-A3M9-01A	AME3
TCGA-EP-A2KA-01A	AME3
TCGA-DD-AADW-01A	AME3
TCGA-DD-AAED-01A	AME1
TCGA-LG-A9QD-01A	AME1
TCGA-DD-AADV-01A	AME1
TCGA-G3-A3CH-01A	AME1
TCGA-G3-AAV1-01A	AME1
TCGA-ZS-A9CG-01A	AME1
TCGA-DD-AAW3-01A	AME1
TCGA-ED-A7PY-01A	AME1
TCGA-ZP-A9D2-01A	AME3
TCGA-G3-A25Y-01A	AME3
TCGA-G3-A3CI-01A	AME1
TCGA-K7-A5RG-01A	AME2
TCGA-EP-A3RK-01A	AME3
TCGA-CC-A7IJ-01A	AME3
TCGA-MI-A75H-01A	AME1
TCGA-G3-AAV5-01A	AME1
TCGA-ED-A7XP-01A	AME1
TCGA-DD-A1ED-01A	AME1
TCGA-ED-A5KG-01A	AME2
TCGA-ED-A459-01A	AME1
TCGA-2Y-A9GX-01A	AME2
TCGA-DD-A73E-01A	AME1
TCGA-QA-A7B7-01A	AME3
TCGA-DD-AACL-01A	AME3
TCGA-MR-A520-01A	AME1
TCGA-DD-A1EF-01A	AME3
TCGA-G3-A25T-01A	AME3
TCGA-FV-A4ZP-01A	AME3
TCGA-WX-AA44-01A	AME3
TCGA-DD-A4NE-01A	AME1
TCGA-CC-A7IG-01A	AME3
TCGA-ZP-A9D0-01A	AME1
TCGA-G3-A25X-01A	AME3
TCGA-BC-4072-01B	AME3
TCGA-XR-A8TC-01A	AME1
TCGA-BC-A3KF-01A	AME1
TCGA-O8-A75V-01A	AME1
TCGA-DD-AADI-01A	AME2
TCGA-BC-A8YO-01A	AME3
TCGA-DD-A39V-01A	AME1
TCGA-DD-A1EC-01A	AME2
TCGA-DD-AACQ-01A	AME1
TCGA-DD-A1EB-01A	AME1
TCGA-KR-A7K7-01A	AME3
TCGA-DD-AAVV-01A	AME2
TCGA-DD-AADN-01A	AME3
TCGA-LG-A9QC-01A	AME1
TCGA-RC-A7S9-01A	AME3
TCGA-BC-A112-01A	AME3
TCGA-2Y-A9H0-01A	AME3
TCGA-CC-A7IL-01A	AME1
TCGA-KR-A7K2-01A	AME1
TCGA-DD-AADU-01A	AME1
TCGA-ED-A66Y-01A	AME3
TCGA-CC-A8HT-01A	AME3
TCGA-DD-AADY-01A	AME1
TCGA-BC-A216-01A	AME3
TCGA-RC-A7SF-01A	AME1
TCGA-RC-A7SK-01A	AME1
TCGA-DD-AAD8-01A	AME1
TCGA-DD-AAEE-01A	AME1
TCGA-DD-A119-01A	AME1
TCGA-G3-AAV6-01A	AME3
TCGA-DD-A73F-01A	AME1
TCGA-DD-A4NP-01A	AME1
TCGA-DD-AAEK-01A	AME1
TCGA-DD-A11D-01A	AME1
TCGA-DD-A1EG-01A	AME3
TCGA-PD-A5DF-01A	AME1
TCGA-DD-A3A9-01A	AME3
TCGA-2Y-A9H4-01A	AME1
TCGA-DD-A118-01A	AME1
TCGA-DD-A4NL-01A	AME1
TCGA-5C-A9VH-01A	AME3
TCGA-3K-AAZ8-01A	AME1
TCGA-MI-A75G-01A	AME1
TCGA-DD-A3A6-01A	AME2
TCGA-CC-A5UD-01A	AME3
TCGA-DD-A3A3-01A	AME1
TCGA-CC-A7IH-01A	AME1
TCGA-DD-A4NH-01A	AME3
TCGA-K7-A6G5-01A	AME1
TCGA-DD-AACU-01A	AME1
TCGA-BW-A5NO-01A	AME1
TCGA-XR-A8TG-01A	AME1
TCGA-DD-A1EJ-01A	AME3
TCGA-CC-5259-01A	AME1
TCGA-2Y-A9H3-01A	AME1
TCGA-UB-AA0V-01A	AME1
TCGA-GJ-A9DB-01A	AME1
TCGA-DD-A4NK-01A	AME1
TCGA-2Y-A9H6-01A	AME1
TCGA-BD-A2L6-01A	AME1
TCGA-G3-A5SM-01A	AME1
TCGA-DD-AAD5-01A	AME3
TCGA-BD-A3EP-01A	AME2
TCGA-CC-5260-01A	AME3
TCGA-WQ-A9G7-01A	AME3
TCGA-FV-A2QR-01A	AME1
TCGA-DD-AAW2-01A	AME1
TCGA-DD-AA3A-01A	AME3
TCGA-CC-5263-01A	AME3
TCGA-FV-A495-01A	AME1
TCGA-BC-A10U-01A	AME1
TCGA-ZS-A9CE-01A	AME1
TCGA-G3-A7M8-01A	AME1
TCGA-5R-AA1D-01A	AME2
TCGA-ED-A82E-01A	AME3
TCGA-DD-A3A1-01A	AME1
TCGA-MI-A75E-01A	AME1
TCGA-DD-AAEA-01A	AME1
TCGA-ZS-A9CF-01A	AME1
TCGA-G3-A25V-01A	AME1
TCGA-CC-A9FS-01A	AME1
TCGA-BC-A69H-01A	AME3
TCGA-DD-A3A7-01A	AME1
TCGA-CC-5261-01A	AME3
TCGA-G3-AAV0-01A	AME1
TCGA-DD-AAE4-01A	AME1
TCGA-CC-A7II-01A	AME3
TCGA-DD-A3A8-01A	AME1
TCGA-G3-A7M5-01A	AME1
TCGA-CC-A3MC-01A	AME3
TCGA-2V-A95S-01A	AME3
TCGA-ED-A66X-01A	AME3
TCGA-G3-A6UC-01A	AME1
TCGA-BD-A3ER-01A	AME1
TCGA-DD-A3A5-01A	AME1
TCGA-DD-AACH-01A	AME3
TCGA-CC-5262-01A	AME2
TCGA-DD-AADG-01A	AME1
TCGA-DD-AAW0-01A	AME1
TCGA-DD-AACJ-01A	AME1
TCGA-DD-AADL-01A	AME1
TCGA-RC-A6M6-01A	AME3
TCGA-DD-A4NO-01A	AME1
TCGA-CC-A5UE-01A	AME3
TCGA-G3-A7M7-01A	AME1
TCGA-ES-A2HT-01A	AME1
TCGA-DD-AACX-01A	AME1
TCGA-2Y-A9GV-01A	AME1
TCGA-DD-AACF-01A	AME1
TCGA-BW-A5NP-01A	AME3
TCGA-UB-A7MA-01A	AME3
TCGA-G3-A25Z-01A	AME1
TCGA-MI-A75C-01A	AME3
TCGA-DD-A4NA-01A	AME3
TCGA-ZP-A9CV-01A	AME1
TCGA-T1-A6J8-01A	AME1
TCGA-DD-A1EK-01A	AME1
TCGA-5C-AAPD-01A	AME3
TCGA-KR-A7K8-01A	AME1
TCGA-DD-AAD6-01A	AME1
TCGA-DD-A4NB-01A	AME2
TCGA-DD-A11C-01A	AME1
TCGA-WJ-A86L-01A	AME1
TCGA-ED-A8O6-01A	AME3
TCGA-DD-AAEB-01A	AME1
TCGA-2Y-A9GU-01A	AME1
TCGA-DD-A73A-01A	AME1
TCGA-RC-A6M4-01A	AME1
TCGA-BW-A5NQ-01A	AME3
TCGA-DD-AAVY-01A	AME1
TCGA-DD-A1EL-01A	AME3
TCGA-DD-A4NJ-01A	AME3
TCGA-G3-A5SL-01A	AME1
TCGA-DD-AACG-01A	AME3
TCGA-DD-AAC8-01A	AME3
TCGA-ED-A7XO-01A	AME1
TCGA-DD-AACB-01A	AME3
TCGA-G3-A7M6-01A	AME3
TCGA-ED-A97K-01A	AME2
TCGA-DD-A73C-01A	AME1
TCGA-DD-AAW1-01A	AME1
TCGA-XR-A8TF-01A	AME1
TCGA-CC-A5UC-01A	AME3
TCGA-DD-A39Y-01A	AME3
TCGA-DD-A114-01A	AME3
TCGA-NI-A8LF-01A	AME1
TCGA-DD-AADF-01A	AME1
TCGA-DD-AAEI-01A	AME1
TCGA-2Y-A9H5-01A	AME1

## Sheet: Aging-related gene
Symbol	Alias	Description	Function	Gene_Set	Species	Literature_Name	Literature_Link	KEGG_ID	KEGG_Name	Gene_ID
IL2RB	IL-2R Subunit Beta	Interleukin 2 Receptor Subunit Beta	Receptor for interleukin-2. This beta subunit is involved in receptor mediated endocytosis and transduces the mitogenic signals of IL2. Probably in association with IL15RA, involved in the stimulation of neutrophil phagocytosis by IL15.	others	Homo sapiens	Defective CD8 Signaling Pathways Delay Rejection in Older Recipients	10.1097/TP.0000000000000886	hsa04060	Cytokine-cytokine receptor interaction	3560
PSAT1	PSA	Phosphoserine Aminotransferase 1	Catalyzes the reversible conversion of 3-phosphohydroxypyruvate to phosphoserine and of 3-hydroxy-2-oxo-4-phosphonooxybutanoate to phosphohydroxythreonine.	others	Homo sapiens	Serine Metabolism Controls Dental Pulp Stem Cell Aging by Regulating the DNA Methylation of p16	10.1177/0022034520958374	hsa00260 hsa00260	Glycine, serine and threonine metabolism	29968
A2M	FWP007; S863-7; CPAMD5	alpha-2-macroglobulin	Alpha-2-macroglobulin is a serum pan-protease inhibitor that has been implicated in Alzheimer disease (AD) based on its ability to mediate the clearance and degradation of A beta, the major component of beta-amyloid deposits.	others	Homo sapiens	Alpha-2 Macroglobulin Is Genetically Associated With Alzheimer Disease	10.1038/1243	unknown	Unknown	2
AARS1	AlaRS	Alanyl-TRNA Synthetase 1	Catalyzes the attachment of alanine to tRNA(Ala) in a two-step reaction: alanine is first activated by ATP to form Ala-AMP and then transferred to the acceptor end of tRNA(Ala) (PubMed:27622773, PubMed:27911835, PubMed:28493438). Also edits incorrectly charged tRNA(Ala) via its editing domain.	loss of proteostasis	Homo sapiens	Altered Sensory Neuron Development in CMT2D Mice Is Site-Specific and Linked to Increased GlyRS Levels	10.3389/fncel.2020.00232	hsa00970	Aminoacyl-tRNA biosynthesis	16
ABL1	JTK7; c-ABL	ABL proto-oncogene 1, non-receptor tyrosine kinase	c-Abl stimulates p73-mediated transactivation and apoptosis. This regulation of p73 by c-Abl in response to DNA damage is also demonstrated by a failure of ionizing-radiation-induced apoptosis after disruption of the c-Abl-p73 interaction.	genomic instability	Homo sapiens	p73 Is Regulated by Tyrosine Kinase c-Abl in the Apoptotic Response to DNA Damage	10.1038/21704	hsa04110	Cell cycle	25
ADCY1	ATP Pyrophosphate-Lyase 1	Adenylate cyclase type 1	Catalyzes the formation of the signaling molecule cAMP in response to G-protein signaling. Mediates responses to increased cellular Ca2+/calmodulin levels. May be involved in regulatory processes in the central nervous system. May play a role in memory and learning. Plays a role in the regulation of the circadian rhythm of daytime contrast sensitivity probably by modulating the rhythmic synthesis…	altered intercellular communication	Homo sapiens	Expression and regulation of adenylyl cyclase isoforms in the human adrenal gland	10.1210/jcem.86.9.7837	hsa04211	Longevity regulating pathway	107
ADCY2	ATP Pyrophosphate-Lyase 2	Adenylate cyclase type 2	Catalyzes the formation of the signaling molecule cAMP in response to G-protein signaling. Down-stream signaling cascades mediate changes in gene expression patterns and lead to increased IL6 production. Functions in signaling cascades downstream of the muscarinic acetylcholine receptors.	altered intercellular communication	Homo sapiens	Expression and regulation of adenylyl cyclase isoforms in the human adrenal gland	10.1210/jcem.86.9.7837	hsa04211	Longevity regulating pathway	108
ADCY3	ATP Pyrophosphate-Lyase 3	Adenylate cyclase type 3	Catalyzes the formation of the signaling molecule cAMP in response to G-protein signaling. Participates in signaling cascades triggered by odorant receptors via its function in cAMP biosynthesis. Required for the perception of odorants. Required for normal sperm motility and normal male fertility. Plays a role in regulating insulin levels and body fat accumulation in response to a high fat diet.	altered intercellular communication	Homo sapiens	Expression and regulation of adenylyl cyclase isoforms in the human adrenal gland	10.1210/jcem.86.9.7837	hsa04211	Longevity regulating pathway	109
ADCY4	ATP Pyrophosphate-Lyase 4	Adenylate cyclase type 4	Catalyzes the formation of the signaling molecule cAMP in response to G-protein signaling.	altered intercellular communication	Homo sapiens	Characterization of the human adenylyl cyclase gene family: cDNA, gene structure, and tissue distribution of the nine isoforms	10.1081/rrs-120014589	hsa04211	Longevity regulating pathway	196883
ADCY5	ATP Pyrophosphate-Lyase 5	adenylate cyclase 5	Catalyzes the formation of the signaling molecule cAMP in response to G-protein signaling. Mediates signaling downstream of ADRB1. Regulates the increase of free cytosolic Ca2+?in response to increased blood glucose levels and contributes to the regulation of Ca2+-dependent insulin secretion.	altered intercellular communication	Homo sapiens	Adenylyl Cyclase 5 Regulation by Gβγ Involves Isoform-Specific Use of Multiple Interaction Sites	10.1124/mol.115.099556	hsa04211	Longevity regulating pathway	111
ADCY6	ATP Pyrophosphate-Lyase 6	Adenylate cyclase type 6	Catalyzes the formation of the signaling molecule cAMP downstream of G protein-coupled receptors. Functions in signaling cascades downstream of beta-adrenergic receptors in the heart and in vascular smooth muscle cells. Functions in signaling cascades downstream of the vasopressin receptor in the kidney and has a role in renal water reabsorption. Functions in signaling cascades downstream of PTH1…	altered intercellular communication	Homo sapiens	Increased enzyme activity and beta-adrenergic mediated vasodilation in subjects expressing a single-nucleotide variant of human adenylyl cyclase 6	10.1161/ATVBAHA.107.145557	hsa04211	Longevity regulating pathway	112
ADCY7	ATP Pyrophosphate-Lyase 7	Adenylate cyclase type 7	Catalyzes the formation of cAMP in response to activation of G protein-coupled receptors. Functions in signaling cascades activated namely by thrombin and sphingosine 1-phosphate and mediates regulation of cAMP synthesis through synergistic action of the stimulatory G alpha protein with GNA13. Also, during inflammation, mediates zymosan-induced increase intracellular cAMP, leading to protein kina…	altered intercellular communication	Homo sapiens	Regulation of cAMP responses by the G12/13 pathway converges on adenylyl cyclase VII	10.1074/jbc.M803281200	hsa04211	Longevity regulating pathway	113
ADCY8	ATP Pyrophosphate-Lyase 8	Adenylate cyclase type 8	Catalyzes the formation of cAMP in response to calcium entry leadings to cAMP signaling activation that affect processes suche as synaptic plasticity and insulin secretion. Plays a role in many brain functions, such as learning, memory, drug addiction, and anxiety modulation through regulation of synaptic plasticity by modulating long-term memory and long-term potentiation (LTP) through CREB tran…	altered intercellular communication	Homo sapiens	Molecular cloning of the human type VIII adenylyl cyclase	10.1016/0014-5793(94)00836-1	hsa04211	Longevity regulating pathway	114
ADCY9	ATP Pyrophosphate-Lyase 9	Adenylate cyclase type 9	Adenylyl cyclase that catalyzes the formation of the signaling molecule cAMP in response to activation of G protein-coupled receptors. Contributes to signaling cascades activated by CRH (corticotropin-releasing factor), corticosteroids and beta-adrenergic receptors.	altered intercellular communication	Homo sapiens	Cloning, chromosomal mapping, and regulatory properties of the human type 9 adenylyl cyclase (ADCY9)	10.1006/geno.1998.5293	hsa04211	Longevity regulating pathway	115
ADH1B	ADH2; HEL-S-117	alcohol dehydrogenase 1B (class I), beta polypeptide	Catalyzes the NAD-dependent oxidation of all-trans-retinol and its derivatives such as all-trans-4-hydroxyretinol and may participate in retinoid metabolism. In vitro can also catalyzes the NADH-dependent reduction of all-trans-retinal and its derivatives such as all-trans-4-oxoretinal.	genomic instability	Homo sapiens	Shortened telomeres in individuals with abuse in alcohol consumption	10.1002/ijc.25999	unknown	Unknown	125
ADH5	ADH-3; FALDH	alcohol dehydrogenase 5 (class III), chi polypeptide	Catalyzes the oxidation of long-chain primary alcohols and the oxidation of S-(hydroxymethyl) glutathione. Also oxidizes long chain omega-hydroxy fatty acids, such as 20-HETE, producing both the intermediate aldehyde, 20-oxoarachidonate and the end product, a dicarboxylic acid, (5Z,8Z,11Z,14Z)-eicosatetraenedioate.	others	Homo sapiens	Denitrosylate and live longer: how ADH5/GSNOR links mitophagy to aging	10.1080/15548627.2018.1475818	unknown	Unknown	128
ADIPOQ	ACRP30	Adiponectin receptor protein 1	Receptor for ADIPOQ, an essential hormone secreted by adipocytes that regulates glucose and lipid metabolism. Required for normal glucose and fat homeostasis and for maintaining a normal body weight. ADIPOQ-binding activates a signaling cascade that leads to increased AMPK activity, and ultimately to increased fatty acid oxidation, increased glucose uptake and decreased gluconeogenesis.	deregulated nutrient sensing	Homo sapiens	Cloning of adiponectin receptors that mediate antidiabetic metabolic effects	10.1038/nature01705	hsa04211	Longevity regulating pathway	9370
ADIPOR1	TESBP1A	Adiponectin receptor protein 1	Receptor for ADIPOQ, an essential hormone secreted by adipocytes that regulates glucose and lipid metabolism. Required for normal glucose and fat homeostasis and for maintaining a normal body weight. ADIPOQ-binding activates a signaling cascade that leads to increased AMPK activity, and ultimately to increased fatty acid oxidation, increased glucose uptake and decreased gluconeogenesis.	deregulated nutrient sensing	Homo sapiens	Cloning of adiponectin receptors that mediate antidiabetic metabolic effects	10.1038/nature01705	hsa04211	Longevity regulating pathway	51094
ADIPOR2	Progestin And AdipoQ Receptor Family Member 2	Adiponectin receptor protein 2	Receptor for ADIPOQ, an essential hormone secreted by adipocytes that regulates glucose and lipid metabolism. Required for normal body fat and glucose homeostasis. ADIPOQ-binding activates a signaling cascade that leads to increased PPARA activity, and ultimately to increased fatty acid oxidation and glucose uptake. Has intermediate affinity for globular and full-length adiponectin. Required for …	deregulated nutrient sensing	Homo sapiens	Cloning of adiponectin receptors that mediate antidiabetic metabolic effects	10.1038/nature01705	hsa04211	Longevity regulating pathway	79602
AGPAT2	LPAAT-beta; BSCL	1-acylglycerol-3-phosphate O-acyltransferase 2	This gene encodes a member of the 1-acylglycerol-3-phosphate O-acyltransferase family. The protein is located within the endoplasmic reticulum membrane and converts lysophosphatidic acid to phosphatidic acid, the second step in de novo phospholipid biosynthesis. Mutations in this gene have been associated with congenital generalized lipodystrophy (CGL), or Berardinelli-Seip syndrome, a disease ch…	deregulated nutrient sensing	Homo sapiens	Human lipodystrophies: genetic and acquired diseases of adipose tissue	10.1159/000316893	unknown	Unknown	10555
AGTR1	Type-1 Angiotensin II Receptor	angiotensin II receptor, type 1	Receptor for angiotensin II. Mediates its action by association with G proteins that activate a phosphatidylinositol-calcium second messenger system.	altered intercellular communication	Homo sapiens	Cloning, expression, and characterization of a gene encoding the human angiotensin II type 1A receptor	10.1016/s0006-291x(05)80804-6	unknown	Unknown	185
AIFM1	AIF; CMTX4; PDCD8	apoptosis-inducing factor, mitochondrion-associated, 1	AIFM1 is an important player in apoptosis. Like cytochrome c, AIF is localized to mitochondria and released in response to death stimuli.	mitochondrial dysfunction	Homo sapiens	Mediation of poly(ADP-ribose) polymerase-1-dependent cell death by apoptosis-inducing factor	10.1126/science.1072221	hsa04210	Apoptosis	9131
AKT1	PKB; RAC	v-akt murine thymoma viral oncogene homolog 1	AKT1 is one of 3 closely related serine/threonine-protein kinases (AKT1, AKT2 and AKT3) called the AKT kinase, and which regulate many processes including metabolism, proliferation, cell survival, growth and angiogenesis.	cellular senescence	Homo sapiens	Akt negatively regulates the in vitro lifespan of human endothelial cells via a p53/p21-dependent pathway	10.1038/sj.emboj.7600045	hsa04211	Longevity regulating pathway	207
AKT1S1	Proline-Rich AKT1 Substrate 1	AKT1 substrate 1	Subunit of mTORC1, which regulates cell growth and survival in response to nutrient and hormonal signals. Activated mTORC1 up-regulates protein synthesis by phosphorylating key regulators of mRNA translation and ribosome synthesis. mTORC1 phosphorylates EIF4EBP1 and releases it from inhibiting the elongation initiation factor 4E (eiF4E). mTORC1 phosphorylates and activates S6K1 at 'Thr-389', whic…	deregulated nutrient sensing	Homo sapiens	Expression of proline-rich Akt-substrate PRAS40 in cell survival pathway and carcinogenesis	10.1111/j.1745-7254.2005.00184.x	hsa04211	Longevity regulating pathway	84335
AKT2	V-Akt Murine Thymoma Viral Oncogene Homolog 2	RAC-beta serine/threonine-protein kinase	AKT2 is one of 3 closely related serine/threonine-protein kinases (AKT1, AKT2 and AKT3) called the AKT kinase, and which regulate many processes including metabolism, proliferation, cell survival, growth and angiogenesis. AKT mediates insulin-stimulated protein synthesis by phosphorylating TSC2 at 'Ser-939' and 'Thr-1462', thereby activating mTORC1 signaling and leading to both phosphorylation of…	deregulated nutrient sensing	Homo sapiens	Molecular cloning of a second form of rac protein kinase	10.1091/mbc.2.12.1001	hsa04211	Longevity regulating pathway	208
AKT3	RAC-PK-Gamma	RAC-gamma serine/threonine-protein kinase	AKT3 is one of 3 closely related serine/threonine-protein kinases (AKT1, AKT2 and AKT3) called the AKT kinase, and which regulate many processes including metabolism, proliferation, cell survival, growth and angiogenesis. This is mediated through serine and/or threonine phosphorylation of a range of downstream substrates. AKT3 is the least studied AKT isoform. It plays an important role in brain …	mitochondrial dysfunction	Homo sapiens	VEGF stimulation of mitochondrial biogenesis: requirement of AKT3 kinase	10.1096/fj.08-106468	hsa04211	Longevity regulating pathway	10000
ALDH2	ALDM; ALDHI	aldehyde dehydrogenase 2 family member	Reaction=an aldehyde + H2O + NAD(+) = a carboxylate + 2 H(+) + NADH.	others	Homo sapiens	Targeting Aldehyde Dehydrogenase 2: New Therapeutic Opportunities	10.1152/physrev.00017.2013	unknown	Unknown	217
ALDH9A1	ALDH4; ALDH7	aldehyde dehydrogenase 9 family member A1	Converts gamma-trimethylaminobutyraldehyde into gamma-butyrobetaine with high efficiency (in vitro). Can catalyze the irreversible oxidation of a broad range of aldehydes to the corresponding acids in an NAD-dependent reaction, but with low efficiency.	others	Homo sapiens	Impact of maternal aging on the molecular signature of human cumulus cells	10.1016/j.fertnstert.2012.08.012	unknown	Unknown	223
APEX1	REF1; HAP1; APX	APEX nuclease (multifunctional DNA repair enzyme) 1	APEX1 repairs oxidative DNA damage.	genomic instability	Homo sapiens	Alternative excision repair pathways	10.1101/cshperspect.a012617	unknown	Unknown	328
APOC3	Apolipoprotein C3; Apolipoprotein C-III	apolipoprotein C-III	Polymorphisms in the human APOC3 gene and promoter have been associated with lipoprotein profile, cardiovascular health, insulin (INS) sensitivity, and longevity.	deregulated nutrient sensing	Homo sapiens	Lipoprotein Genotype and Conserved Pathway for Exceptional Longevity in Humans	10.1371/journal.pbio.0040113	unknown	Unknown	345
APOE	AD2	apolipoprotein E	APOE activates a non-canonical MAP kinase cascade that enhances APP transcription and amyloid-β synthesis. Several polymorphisms in the APOE gene have been associated with Alzheimer’s disease.	others	Homo sapiens	ApoE2, ApoE3, and ApoE4 Differentially Stimulate APP Transcription and Aβ Secretion	10.1016/j.cell.2016.12.044	hsa05010	Alzheimer disease	348
APP	AD1	amyloid beta (A4) precursor protein	APP is an important player in Alzheimer's disease.	others	Homo sapiens	A Mutation in the Amyloid Precursor Protein Associated With Hereditary Alzheimer's Disease	10.1126/science.1925564	hsa05010	Alzheimer disease	351
APPL1	DIP13A	DCC-interacting protein 13-alpha	Multifunctional adapter protein that binds to various membrane receptors, nuclear factors and signaling proteins to regulate many processes, such as cell proliferation, immune response, endosomal trafficking and cell metabolism. Regulates signaling pathway leading to cell proliferation through interaction with RAB5A and subunits of the NuRD/MeCP1 complex. Functions as a positive regulator of inna…	altered intercellular communication	Homo sapiens	Identification of a chromosome 3p14.3-21.1 gene, APPL, encoding an adaptor molecule that interacts with the oncoprotein-serine/threonine kinase AKT2	10.1038/sj.onc.1203080	hsa04211	Longevity regulating pathway	26060
APTX	FLJ20157; AOA; EAOH	aprataxin	The APTX protein is involved in DNA repair, and it interacts with DNA repair pathways as well as with ageing-related genes.	genomic instability	Homo sapiens	Aprataxin, the Causative Protein for EAOH Is a Nuclear Protein With a Potential Role as a DNA Repair Protein	10.1002/ana.10808	unknown	Unknown	54840
AR	AIS; NR3C4; SMAX1	androgen receptor	Androgen-AR plays key roles in the development of insulin and leptin resistance, which suggests that AR may contribute to certain age-related diseases such as type 2 diabetes and cardiovascular disease.	deregulated nutrient sensing	Homo sapiens	Tissue control of androgen action: The ups and downs of androgen receptor expression	10.1016/j.mce.2017.08.002	hsa04010	MAPK signaling pathway	367
AREG	AREGB; CRDGF	amphiregulin	Ligand of the EGF receptor/EGFR. Autocrine growth factor as well as a mitogen for a broad range of target cells including astrocytes, Schwann cells and fibroblasts.	senescence-associated secretory phenotype	Homo sapiens	The gene expression program of prostate fibroblast senescence modulates neoplastic epithelial cell proliferation through paracrine mechanisms	10.1158/0008-5472.CAN-05-1716	hsa04010	MAPK signaling pathway	374
ARHGAP1	Rho-Related Small GTPase Protein Activator	Rho GTPase activating protein 1	GTPase activator for the Rho, Rac and Cdc42 proteins, converting them to the putatively inactive GDP-bound state. Cdc42?seems to be the preferred substrate.	others	Homo sapiens	Characterization of rhoGAP. A GTPase-activating protein for rho-related small GTPases	PMID: 8288572	unknown	Unknown	392
ARNTL	Brain And Muscle ARNT-Like 1	aryl hydrocarbon receptor nuclear translocator-like	Transcriptional activator which forms a core component of the circadian clock. The circadian clock, an internal time-keeping system, regulates various physiological processes through the generation of approximately 24 hour circadian rhythms in gene expression, which are translated into rhythms in metabolism and behavior.	others	Homo sapiens	Intermolecular Recognition Revealed by the Complex Structure of Human CLOCK-BMAL1 Basic Helix-Loop-Helix Domains With E-box DNA	10.1038/cr.2012.170	unknown	Unknown	406
ATF2	TREB7; CRE-BP1; HB16	activating transcription factor 2	TF2 is an important transcription factor involved in a variety of functions that may also be involved in oxidative stress response and cellular growth arrest and senescence.	cellular senescence	Homo sapiens	Signal transduction in H2O2-induced senescence-like phenotype in human diploid fibroblasts	10.1016/s0891-5849(02)01044-4	hsa04211	Longevity regulating pathway	1386
ATF4	Tax-Responsive Enhancer Element-Binding Protein 67	Cyclic AMP-dependent transcription factor ATF-4	Transcription factor that binds the cAMP response element (CRE) (consensus: 5'-GTGACGT[AC][AG]-3') and acts both as a regulator of normal metabolic and redox processes, and as a master transcription factor during the integrated stress response (ISR). Binds to asymmetric CRE's as a heterodimer and to palindromic CRE's as a homodimer. Core effector of the ISR, which is required for adaptation to va…	others	Homo sapiens	Isolation of cDNAs for DNA-binding proteins which specifically bind to a tax-responsive enhancer element in the long terminal repeat of human T-cell leukemia virus type I	PMCID: PMC239921	hsa04211	Longevity regulating pathway	468
ATF6B	Cyclic AMP-Dependent Transcription Factor ATF-6 Beta	Cyclic AMP-dependent transcription factor ATF-6 beta	Transcriptional factor that acts in the unfolded protein response (UPR) pathway by activating UPR target genes induced during ER stress. Binds DNA on the 5'-CCAC[GA]-3' half of the ER stress response element (ERSE) (5'-CCAATN9CCAC[GA]-3') when NF-Y is bound to ERSE.	loss of proteostasis	Homo sapiens	A novel Creb family gene telomeric of HLA-DRA in the HLA complex	10.1006/geno.1995.9891	hsa04211	Longevity regulating pathway	1388
ATG101	Chromosome 12 Open Reading Frame 44	Autophagy-related protein 101	Autophagy factor required for autophagosome formation. Stabilizes ATG13, protecting it from proteasomal degradation.	others	Homo sapiens	A novel, human Atg13 binding protein, Atg101, interacts with ULK1 and is essential for macroautophagy	10.4161/auto.5.5.8249	hsa04211	Longevity regulating pathway	60673
ATG13	KIAA0652	Autophagy-related protein 13	Autophagy factor required for autophagosome formation and mitophagy. Target of the TOR kinase signaling pathway that regulates autophagy through the control of the phosphorylation status of ATG13 and ULK1, and the regulation of the ATG13-ULK1-RB1CC1 complex. Through its regulation of ULK1 activity, plays a role in the regulation of the kinase activity of mTORC1 and cell proliferation.	others	Homo sapiens	A novel, human Atg13 binding protein, Atg101, interacts with ULK1 and is essential for macroautophagy	10.4161/auto.5.5.8249	hsa04211	Longevity regulating pathway	9776
ATG5	Apoptosis-Specific Protein	Autophagy protein 5	Involved in autophagic vesicle formation. Conjugation with ATG12, through a ubiquitin-like conjugating system involving ATG7 as an E1-like activating enzyme and ATG10 as an E2-like conjugating enzyme, is essential for its function. The ATG12-ATG5 conjugate acts as an E3-like enzyme which is required for lipidation of ATG8 family proteins and their association to the vesicle membranes. Involved in…	others	Homo sapiens	Autophagy protein ATG5 interacts transiently with the hepatitis C virus RNA polymerase (NS5B) early during infection	10.1016/j.virol.2010.05.032	hsa04211	Longevity regulating pathway	9474
ATM	AT1; ATE	ATM serine/threonine kinase	Serine/threonine protein kinase which activates checkpoint signaling upon double strand breaks (DSBs), apoptosis and genotoxic stresses such as ionizing ultraviolet A light (UVA), thereby acting as a DNA damage sensor.	genomic instability	Homo sapiens	ATM Kinase Is Required for Telomere Elongation in Mouse and Human Cells	10.1016/j.celrep.2015.10.035	hsa04115	p53 signaling pathway	472
ATP5O	OSCP; ATPO	ATP synthase, H+ transporting, mitochondrial F1 complex, O subunit	ATP5O is a mitochondrial protein.	mitochondrial dysfunction	Homo sapiens	Identification of Mitochondrial Dysfunction in Hutchinson-Gilford Progeria Syndrome Through Use of Stable Isotope Labeling With Amino Acids in Cell Culture	10.1016/j.jprot.2013.08.008	unknown	Unknown	539
ATR	FRP1; SCKL; SCKL1	ATR serine/threonine kinase	ATR is involved in DNA repair by activating checkpoint signalling during genotoxic stresses including the phosphorylation of ageing-related proteins such as?BRCA1?and?TP53.	stem cell exhaustion	Homo sapiens	Deletion of the Developmentally Essential Gene ATR in Adult Mice Leads to Age-Related Phenotypes and Stem Cell Loss	10.1016/j.stem.2007.03.002	hsa04115	p53 signaling pathway	545
AXL	ARK; JTK11	AXL receptor tyrosine kinase	Receptor tyrosine kinase that transduces signals from the extracellular matrix into the cytoplasm by binding growth factor GAS6 and which is thus regulating many physiological processes including cell survival, cell proliferation, migration and differentiation. Ligand binding at the cell surface induces dimerization and autophosphorylation of AXL.	senescence-associated secretory phenotype	Homo sapiens	miR-34a Promotes Vascular Smooth Muscle Cell Calcification by Downregulating SIRT1 (Sirtuin 1) and Axl (AXL Receptor Tyrosine Kinase)	10.1161/ATVBAHA.118.311298	unknown	Unknown	558
BAK1	BAK; BAK-LIKE; BCL2L7	BCL2-antagonist/killer 1	Plays a role in the mitochondrial apoptosic process. Upon arrival of cell death signals, promotes mitochondrial outer membrane (MOM) permeabilization by oligomerizing to form pores within the MOM. This releases apoptogenic factors into the cytosol, including cytochrome c, promoting the activation of caspase 9 which in turn processes and activates the effector caspases.	mitochondrial dysfunction	Homo sapiens	A conserved domain in Bak, distinct from BH1 and BH2, mediates cell death and protein binding functions	https://doi.org/10.1002/j.1460-2075.1995.tb00246.x	hsa04210	Apoptosis	578
BAX	BCL2L4	BCL2-associated X protein	BAX is an important player in apoptosis.	others	Homo sapiens	Mitochondrial inner membrane permeabilisation enables mtDNA release during apoptosis	10.15252/embj.201899238	hsa04211	Longevity regulating pathway	581
BCL10	CARMEN; CIPER; CLAP	BCL10 immune signaling adaptor	Involved in adaptive immune response (PubMed:25365219). Promotes apoptosis, pro-caspase-9 maturation and activation of NF-kappa-B via NIK and IKK. May be an adapter protein between upstream TNFR1-TRADD-RIP complex and the downstream NIK-IKK-IKAP complex.	NF-κB related gene	Homo sapiens	Antagonistic crosstalk between NF-κB and SIRT1 in the regulation of inflammation and metabolic disorders	10.1016/j.cellsig.2013.06.007	hsa04064	NF-kappa B signaling pathway	8915
BCL2	Bcl-2	B-cell CLL/lymphoma 2	Suppresses apoptosis in a variety of cell systems including factor-dependent lymphohematopoietic and neural cells. Regulates cell death by controlling the mitochondrial membrane permeability.	others	Homo sapiens	Regulation of apoptosis resistance and ontogeny of age-dependent diseases	10.1016/s0531-5565(96)00156-8	hsa04115	p53 signaling pathway	596
BCL2A1	BFL1; GRS	BCL2 related protein A1	Retards apoptosis induced by IL-3 deprivation. May function in the response of hemopoietic cells to external signals and in maintaining endothelial survival during infection.	NF-κB related gene	Homo sapiens	Inhibition of mitochondrial cytochrome c release and suppression of caspases by gamma-tocotrienol prevent apoptosis and delay aging in stress-induced premature senescence of skin fibroblasts	10.1155/2012/785743	hsa04064	NF-kappa B signaling pathway	597
BCL2L1	Bcl-XL; Bcl-XS	BCL2 like 1	Potent inhibitor of cell death. Inhibits activation of caspases. Appears to regulate cell death by blocking the voltage-dependent anion channel (VDAC) by binding to it and preventing the release of the caspase activator, CYC1, from the mitochondrial membrane.	NF-κB related gene	Homo sapiens	Human exceptional longevity: transcriptome from centenarians is distinct from septuagenarians and reveals a role of Bcl-xL in successful aging	10.18632/aging.101078	hsa04064	NF-kappa B signaling pathway	598
BDNF	ANON2; BULN2	brain-derived neurotrophic factor	BDNF is a growth factor that promotes neuronal survival and is involved in numerous neuronal responses.	cellular senescence	Homo sapiens	The BDNF val66met polymorphism affects activity-dependent secretion of BDNF and human memory and hippocampal function	10.1016/s0092-8674(03)00035-7	hsa04010	MAPK signaling pathway	627
BIRC2	CIAP1; API1	baculoviral IAP repeat containing 2	Multi-functional protein which regulates not only caspases and apoptosis, but also modulates inflammatory signaling and immunity, mitogenic kinase signaling, and cell proliferation, as well as cell invasion and metastasis.	NF-κB related gene	Homo sapiens	A serum protein signature of APOE genotypes in centenarians	10.1111/acel.13023	hsa04064	NF-kappa B signaling pathway	329
BIRC3	C-IAP2; RNF49	Baculoviral IAP Repeat Containing 3	Multi-functional protein which regulates not only caspases and apoptosis, but also modulates inflammatory signaling and immunity, mitogenic kinase signaling and cell proliferation, as well as cell invasion and metastasis.	NF-κB related gene	Homo sapiens	Differential regulation of inhibitors of apoptosis proteins in Alzheimer's disease brains	10.1016/j.nbd.2006.12.017	hsa04064	NF-kappa B signaling pathway	330
BLM	RECQL3	Bloom syndrome, RecQ helicase-like	ATP-dependent DNA helicase that unwinds single- and double-stranded DNA in a 3'-5' direction.	genomic instability	Homo sapiens	Bloom's Syndrome: Why Not Premature Aging?: A Comparison of the BLM and WRN Helicases	10.1016/j.arr.2016.05.010	unknown	Unknown	641
BMI1	RNF51; PCGF4	BMI1 proto-oncogene, polycomb ring finger	BMI1 is an oncogene involved in transcriptional regulation by remodelling chromatin. It may also be involved in development.	stem cell exhaustion	Homo sapiens	Bmi1 is down-regulated in the aging brain and displays antioxidant and protective activities in neurons	10.1371/journal.pone.0031870	hsa04550	Signaling pathways regulating pluripotency of stem cells	648
BMP2	BDA2; BMP2	Bone Morphogenetic Protein 2	Induces cartilage and bone formation. Stimulates the differentiation of myoblasts into osteoblasts via the EIF2AK3-EIF2A- ATF4 pathway. BMP2 activation of EIF2AK3 stimulates phosphorylation of EIF2A which leads to increased expression of ATF4 which plays a central role in osteoblast differentiation.	senescence-associated secretory phenotype	Homo sapiens	Long noncoding RNA Bmncr regulates mesenchymal stem cell fate during skeletal aging	10.1172/JCI99044	hsa04350	TGF-beta signaling pathway	650
BMP6	VGR1; VGR	Bone Morphogenetic Protein 6	Induces cartilage and bone formation.	senescence-associated secretory phenotype	Homo sapiens	Increased BMP6 Levels in the Brains of Alzheimer's Disease Patients and APP Transgenic Mice Are Accompanied by Impaired Neurogenesis	10.1523/JNEUROSCI.1305-10.2010	hsa04350	TGF-beta signaling pathway	654
BRCA1	RNF53; BROVCA1	breast cancer 1, early onset	E3 ubiquitin-protein ligase that specifically mediates the formation of 'Lys-6'-linked polyubiquitin chains and plays a central role in DNA repair by facilitating cellular responses to DNA damage.	genomic instability	Homo sapiens	Large-scale Genomic Analyses Link Reproductive Aging to Hypothalamic Signaling, Breast Cancer Susceptibility and BRCA1-mediated DNA Repair	10.1038/ng.3412	hsa04151	PI3K-Akt signaling pathway	672
BRCA2	FAD1; BRCC2; XRCC11	breast cancer 2, early onset	XRCC1 is a molecular scaffold protein that assembles multi-protein complexes involved in DNA single-strand break repair.Cells from Homo sapiens patients with mutations in BRCA2 exhibited reduced rates of DNA repair and elevated levels of protein ADP-ribosylation.	genomic instability	Homo sapiens	XRCC1 Mutation Is Associated With PARP1 Hyperactivation and Cerebellar Ataxia	10.1038/nature20790	unknown	Unknown	675
BSCL2	GNG3LG; SPG17	Berardinelli-Seip congenital lipodystrophy 2 (seipin)	It is a regulator of lipid catabolism essential for adipocyte differentiation. May also be involved in the central regulation of energy homeostasis. Necessary for correct lipid storage and lipid droplets maintenance; may play a tissue-autonomous role in controlling lipid storage in adipocytes and in preventing ectopic lipid droplet formation in non-adipose tissues.	deregulated nutrient sensing	Homo sapiens	Genetic Syndromes in Man With Potential Relevance to the Pathobiology of Aging	PMID:?147113	unknown	Unknown	26580
BTK	AGMX1; BPK	Bruton Tyrosine Kinase	Non-receptor tyrosine kinase indispensable for B lymphocyte development, differentiation and signaling. Binding of antigen to the B-cell antigen receptor (BCR) triggers signaling that ultimately leads to B-cell activation. After BCR engagement and activation at the plasma membrane, phosphorylates PLCG2 at several sites, igniting the downstream signaling pathway through calcium mobilization, follo…	NF-κB related gene	Homo sapiens	BTK Modulates p53 Activity to Enhance Apoptotic and Senescent Responses	10.1158/0008-5472.CAN-16-0690	hsa04064	NF-kappa B signaling pathway	695
BUB1B	BUBR1; MAD3L; Bub1A	BUB1 mitotic checkpoint serine/threonine kinase B	BUB1B is a mitotic checkpoint that controls chromosome segregation and maintains genetic stability. Inhibit aging.	genomic instability	Homo sapiens	Constitutional aneuploidy and cancer predisposition caused by biallelic mutations in BUB1B	10.1038/ng1449	hsa04110	Cell cycle	701
BUB3	Mitotic Checkpoint Protein BUB3	BUB3 mitotic checkpoint protein	It has a dual function in spindle-assembly checkpoint signaling and in promoting the establishment of correct kinetochore-microtubule (K-MT) attachments. Promotes the formation of stable end-on bipolar attachments. Necessary for kinetochore localization of BUB1. Regulates chromosome segregation during oocyte meiosis. The BUB1/BUB3 complex plays a role in the inhibition of anaphase-promoting compl…	others	Homo sapiens	The human homologue of Bub3 is required for kinetochore localization of Bub1 and a Mad3/Bub1-related protein kinase	10.1083/jcb.142.1.1	hsa04110	Cell cycle	9184
C1QA	Complement C1q Chain A	complement component 1, q subcomponent, A chain	C1q associates with the proenzymes C1r and C1s to yield C1, the first component of the serum complement system. The collagen-like regions of C1q interact with the Ca(2+)-dependent C1r(2)C1s(2) proenzyme complex, and efficient activation of C1 takes place on interaction of the globular heads of C1q with the Fc regions of IgG or IgM antibody present in immune complexes.	others	Homo sapiens	Homozygous single nucleotide polymorphism of the complement C1QA gene is associated with decreased levels of C1q in patients with subacute cutaneous lupus erythematosus	10.1191/0961203303lu329oa	unknown	Unknown	712
CACNA1A	Cav2.1; EA2; APCA	calcium channel, voltage-dependent, P/Q type, alpha 1A subunit	CACNA1A mediates calcium ions in a variety of processes such as cell division and gene expression.	others	Homo sapiens	Familial hemiplegic migraine and episodic ataxia type-2 are caused by mutations in the Ca2+ channel gene CACNL1A4	10.1016/s0092-8674(00)81373-2	hsa04010	MAPK signaling pathway	773
CALR	Sicca Syndrome Antigen A;CRP55	Calreticulin	Calcium-binding chaperone that promotes folding, oligomeric assembly and quality control in the endoplasmic reticulum (ER) via the calreticulin/calnexin cycle. This lectin interacts transiently with almost all of the monoglucosylated glycoproteins that are synthesized in the ER. Interacts with the DNA-binding domain of NR3C1 and mediates its nuclear export. Involved in maternal gene expression re…	loss of proteostasis	Homo sapiens	Calreticulin functions as a molecular chaperone in the biosynthesis of myeloperoxidase.	10.1074/jbc.270.9.4741	hsa04141	Protein processing in endoplasmic reticulum	811
CAMK4	CAM Kinase- GR	calcium/calmodulin-dependent protein kinase type IV	Calcium/calmodulin-dependent protein kinase that operates in the calcium-triggered CaMKK-CaMK4 signaling cascade and regulates, mainly by phosphorylation, the activity of several transcription activators, such as CREB1, MEF2D, JUN and RORA, which play pivotal roles in immune response, inflammation, and memory consolidation. In the thymus, regulates the CD4+/CD8+ double positive thymocytes selecti…	others	Homo sapiens	Activation mechanisms for Ca2+/calmodulin-dependent protein kinase IV. Identification of a brain CaM-kinase IV kinase	PMID: 7961813	hsa04211	Longevity regulating pathway	814
CAMKK2	CaM-Kinase Kinase Beta	Calcium/calmodulin-dependent protein kinase kinase 2	Calcium/calmodulin-dependent protein kinase belonging to a proposed calcium-triggered signaling cascade involved in a number of cellular processes. Isoform 1, isoform 2 and isoform 3 phosphorylate CAMK1 and CAMK4. Isoform 3 phosphorylates CAMK1D. Isoform 4, isoform 5 and isoform 6 lacking part of the calmodulin-binding domain are inactive. Efficiently phosphorylates 5'-AMP-activated protein kinas…	others	Homo sapiens	Human Ca2+/calmodulin-dependent protein kinase kinase beta gene encodes multiple isoforms that display distinct kinase activity	10.1074/jbc.M011720200	hsa04211	Longevity regulating pathway	10645
CARD10	BIMP1	Caspase Recruitment Domain Family Member 10	Activates NF-kappa-B via BCL10 and IKK.	NF-κB related gene	Homo sapiens	Whole-exome sequencing and imaging genetics identify functional variants for rate of change in hippocampal volume in mild cognitive impairment	10.1038/mp.2013.24	hsa04064	NF-kappa B signaling pathway	29775
CAT	Catalase; EC 1.11.1.6; Epididymis Secretory Sperm Binding Protein	catalase	Cardiac-specific overexpression prolongs lifespan in mice. Catalase protects cardiomyocytes from ageing-induced contractile defects and protein damage.	others	Homo sapiens	Role of Catalase in Oxidative Stress- and Age-Associated Degenerative Diseases	10.1155/2019/9613090	hsa04211	Longevity regulating pathway	847
CBX7	Chromobox Homolog 7	chromobox protein homolog 7	Component of a Polycomb group (PcG) multiprotein PRC1-like complex, a complex class required to maintain the transcriptionally repressive state of many genes, including Hox genes, throughout development. PcG PRC1 complex acts via chromatin remodeling and modification of histones; it mediates monoubiquitination of histone H2A 'Lys-119', rendering chromatin heritably changed in its expressibility. …	genomic instability	Homo sapiens	Several distinct polycomb complexes regulate and co-localize on the INK4a tumor suppressor locus	10.1371/journal.pone.0006380	unknown	Unknown	23492
CCL1	SISe; TCA3	C-C Motif Chemokine Ligand 1	Cytokine that is chemotactic for monocytes but not for neutrophils. Binds to CCR8.	senescence-associated secretory phenotype	Homo sapiens	Normal ageing is associated with an increase in Th2 cells, MCP-1 (CCL1) and RANTES (CCL5), with differences in sCD40L and PDGF-AA between sexes	10.1111/j.1365-2249.2012.04644.x	unknown	Unknown	6346
CCL13	SCYL1; NCC1	C-C Motif Chemokine Ligand 13	Chemotactic factor that attracts monocytes, lymphocytes, basophils and eosinophils, but not neutrophils. Signals through CCR2B and CCR3 receptors. Plays a role in the accumulation of leukocytes at both sides of allergic and non-allergic inflammation.	senescence-associated secretory phenotype	Homo sapiens	Increased cardiovascular and atherosclerosis markers in blood of older patients with atopic dermatitis	10.1016/j.anai.2019.10.013	hsa04064	NF-kappa B signaling pathway	6357
CCL19	SCYA19; CKb11	C-C Motif Chemokine Ligand 19	May play a role not only in inflammatory and immunological responses but also in normal lymphocyte recirculation and homing. May play an important role in trafficking of T-cells in thymus, and T-cell and B-cell migration to secondary lymphoid organs. Binds to chemokine receptor CCR7. Recombinant CCL19 shows potent chemotactic activity for T-cells and B-cells but not for granulocytes and monocytes…	NF-κB related gene	Homo sapiens	Mechanisms of aging in senescence-accelerated mice	10.1186/gb-2005-6-6-r48	hsa04064	NF-kappa B signaling pathway	6363
CCL20	MIP3A; CKb4	C-C Motif Chemokine Ligand 20	Acts as a ligand for C-C chemokine receptor CCR6. Signals through binding and activation of CCR6 and induces a strong chemotactic response and mobilization of intracellular calcium ions.	senescence-associated secretory phenotype	Homo sapiens	SIRT1/FoxO3 axis alteration leads to aberrant immune responses in bronchial epithelial cells	10.1111/jcmm.13509	unknown	Unknown	6364
CCL21	CKb9; TCA4	C-C Motif Chemokine Ligand 21	Inhibits hemopoiesis and stimulates chemotaxis. Chemotactic in vitro for thymocytes and activated T-cells, but not for B-cells, macrophages, or neutrophils. Shows preferential activity towards naive T-cells.	NF-κB related gene	Homo sapiens	Distinctive immunoregulatory effects of adenosine on T cells of older humans	10.1096/fj.11-197046	hsa04064	NF-kappa B signaling pathway	6366
CCL26	SCYA26; IMAC	C-C Motif Chemokine Ligand 26	Chemoattractant for eosinophils and basophils.	senescence-associated secretory phenotype	Homo sapiens	Age-specific changes in the molecular phenotype of patients with moderate-to-severe atopic dermatitis	10.1016/j.jaci.2019.01.015	unknown	Unknown	10344
CCL3	MIP1A; SCYA3	C-C Motif Chemokine Ligand 3	Monokine with inflammatory and chemokinetic properties. Binds to CCR1, CCR4 and CCR5. One of the major HIV-suppressive factors produced by CD8+ T-cells.	senescence-associated secretory phenotype	Homo sapiens	Age-related pro-inflammatory and pro-angiogenic changes in human aqueous humor	10.18240/ijo.2018.02.03	unknown	Unknown	6348
CCL4	MIP1B; SCYA4	C-C Motif Chemokine Ligand 4	Monokine with inflammatory and chemokinetic properties. Binds to CCR5. One of the major HIV-suppressive factors produced by CD8+ T-cells. Recombinant MIP-1-beta induces a dose-dependent inhibition of different strains of HIV-1, HIV-2, and simian immunodeficiency virus (SIV). The processed form MIP-1-beta(3-69) retains the abilities to induce down-modulation of surface expression of the chemokine …	NF-κB related gene	Homo sapiens	MicroRNA-125b modulates inflammatory chemokine CCL4 expression in immune cells and its reduction causes CCL4 increase with age	10.1111/acel.12294	hsa04064	NF-kappa B signaling pathway	6351
CCL7	SCYA6; SCYA7	C-C Motif Chemokine Ligand 7	Chemotactic factor that attracts monocytes and eosinophils, but not neutrophils. Augments monocyte anti-tumor activity.	senescence-associated secretory phenotype	Homo sapiens	Increased cardiovascular and atherosclerosis markers in blood of older patients with atopic dermatitis	10.1016/j.anai.2019.10.013	unknown	Unknown	6354
CCNA2	CCNA; CCN1	cyclin A2	Involved in cell cycle control， binds and activates CDK2 and promotes transition through G1/S and G2/M.	stem cell exhaustion	Homo sapiens	Structure and cell cycle-regulated transcription of the human cyclin A gene	10.1073/pnas.91.12.5490	hsa04218	Cellular senescence	890
CD14	CD14 Antigen	CD14 Molecule	Coreceptor for bacterial lipopolysaccharide (PubMed:1698311, PubMed:23264655). In concert with LBP, binds to monomeric lipopolysaccharide and delivers it to the LY96/TLR4 complex, thereby mediating the innate immune response to bacterial lipopolysaccharide (LPS).	NF-κB related gene	Homo sapiens	Association of CD14 with incident dementia and markers of brain aging and injury	10.1212/WNL.0000000000008682	hsa04064	NF-kappa B signaling pathway	929
CD40LG	CD154; Gp39	CD40 Ligand	Cytokine that acts as a ligand to CD40/TNFRSF5. Costimulates T-cell proliferation and cytokine production.	NF-κB related gene	Homo sapiens	Elderly dendritic cells respond to LPS/IFN-γ and CD40L stimulation despite incomplete maturation	10.1371/journal.pone.0195313	hsa04064	NF-kappa B signaling pathway	959
CD55	DAF; TC	CD55 Molecule (Cromer Blood Group)	This protein recognizes C4b and C3b fragments that condense with cell-surface hydroxyl or amino groups when nascent C4b and C3b are locally generated during C4 and c3 activation.	senescence-associated secretory phenotype	Homo sapiens	Early and extensive CD55 loss from red blood cells supports a causal role in malarial anaemia	10.1186/1475-2875-10-386	unknown	Unknown	1604
CD9	MIC3; P24	CD9 Molecule	Integral membrane protein associated with integrins, which regulates different processes, such as sperm-egg fusion, platelet activation and aggregation, and cell adhesion.	senescence-associated secretory phenotype	Homo sapiens	CD9 expression in vascular aging and atherosclerosis	10.14670/HH-18-268	unknown	Unknown	928
CDC42	Cell Division Control Protein 42 Homolog	cell division cycle 42	Probably involved in the organization of the actin cytoskeleton by acting downstream of CDC42, inducing actin filament assembly. Alters CDC42-induced cell shape changes. In activated T-cells, may play a role in CDC42-mediated F-actin accumulation at the immunological synapse. May play a role in early contractile events in phagocytosis in macrophages.	others	Homo sapiens	Cdc42: An Essential Rho-Type GTPase Controlling Eukaryotic Cell Polarity	10.1128/MMBR.63.1.54-105.1999	hsa04010	MAPK signaling pathway	998
CDK1	CDC28A; CDC2	cyclin-dependent kinase 1	An important regulator of the cell cycle, CDK1 also appears to be involved in apoptosis.	cellular senescence	Homo sapiens	TIAR marks nuclear G2/M transition granules and restricts CDK1 activity under replication stress	10.15252/embr.201846224	hsa04115	p53 signaling pathway	983
CDK7	CDK-Activating Kinase 1	cyclin-dependent kinase 7	Serine/threonine kinase involved in cell cycle control and in RNA polymerase II-mediated RNA transcription. Cyclin-dependent kinases (CDKs) are activated by the binding to a cyclin and mediate the progression through the cell cycle. Each different complex controls a specific transition between 2 subsequent phases in the cell cycle. Required for both activation and complex formation of CDK1/cyclin…	others	Homo sapiens	novel cyclin associates with MO15/CDK7 to form the CDK-activating kinase	10.1016/0092-8674(94)90535-5	hsa04110	Cell cycle	1022
CDKN1A	CAP20	cyclin-dependent kinase inhibitor 1A (p21, Cip1)	May be involved in p53/TP53 mediated inhibition of cellular proliferation in response to DNA damage. Binds to and inhibits cyclin-dependent kinase activity, preventing phosphorylation of critical cyclin-dependent kinase substrates and blocking cell cycle progression. Functions in the nuclear localization and assembly of cyclin D-CDK4 complex and promotes its kinase activity towards RB1. At higher…	genomic instability	Homo sapiens	The p21 Cdk-interacting protein Cip1 is a potent inhibitor of G1 cyclin-dependent kinases	10.1016/0092-8674(93)90499-g	hsa04115	p53 signaling pathway	1026
CDKN2A	CDK4I; p16; INK4a	cyclin-dependent kinase inhibitor 2A	The CDKN2A gene encodes different transcripts involved mostly in cell cycle regulation and cellular senescence, including the tumour suppressor proteins p16 and p19.	cellular senescence	Homo sapiens	Involvement of the INK4a/Arf Gene Locus in Senescence	10.1046/j.1474-9728.2003.00048.x	hsa04115	p53 signaling pathway	1029
CDKN2B	P14-INK4b	cyclin-dependent kinase inhibitor 2B (p15, inhibits CDK4)	Interacts strongly with CDK4 and CDK6. Potent inhibitor. Potential effector of TGF-beta induced cell cycle arrest.	others	Homo sapiens	MTAP and CDKN2B genes are associated with myocardial infarction in Chinese Hans	10.1016/j.clinbiochem.2009.02.021	hsa04218	Cellular senescence	1030
CEBPA	C/EBP-alpha; CEBP	CCAAT/enhancer binding protein (C/EBP), alpha	CEBPA is a transcription factor expressed in adipose tissues that modulates the expression of leptin (LEP). CEBPA-null die shortly after birth.	others	Homo sapiens	Aging and liver regeneration	10.1016/j.tem.2009.01.005	unknown	Unknown	1050
CEBPB	LAP; CRP2; NFIL6	CCAAT/enhancer binding protein (C/EBP), beta	Like CEBPA, CEBPB is a transcription factor involved in fat metabolism. CEBPB also appears to play a role in liver regeneration.	others	Homo sapiens	Epigenome-wide association studies identify DNA methylation associated with kidney function	10.1038/s41467-017-01297-7	hsa04657	IL-17 signaling pathway	1051
CETP	BPI Fold Containing Family F	cholesteryl ester transfer protein, plasma	Involved in the transfer of neutral lipids, including cholesteryl ester and triglyceride, among lipoprotein particles. Allows the net movement of cholesteryl ester from high density lipoproteins/HDL to triglyceride-rich very low density lipoproteins/VLDL, and the equimolar transport of triglyceride from VLDL to HDL. Regulates the reverse cholesterol transport, by which excess cholesterol is remov…	deregulated nutrient sensing	Homo sapiens	Cloning and Sequencing of Human Cholesteryl Ester Transfer Protein Cdna	10.1038/327632a0	unknown	Unknown	1071
CFLAR	FLAME; CFLIP	CASP8 And FADD Like Apoptosis Regulator	Apoptosis regulator protein which may function as a crucial link between cell survival and cell death pathways in mammalian cells. Acts as an inhibitor of TNFRSF6 mediated apoptosis.	NF-κB related gene	Homo sapiens	The apoptotic transcriptome of the human MII oocyte: characterization and age-related changes	10.1007/s10495-012-0783-5	hsa04064	NF-kappa B signaling pathway	8837
CHCHD2	C7orf17; MIX17B; MNRR1	coiled-coil-helix-coiled-coil-helix domain containing 2	Mutations in the CHCHD2 gene have been linked to autosomal dominant forms of Parkinson's disease (PD).	others	Homo sapiens	CHCHD2 mutational screening in Brazilian patients with familial Parkinson's disease	10.1016/j.neurobiolaging.2018.09.026	unknown	Unknown	51142
CHEK2	Serine/Threonine-Protein Kinase Chk2	checkpoint kinase 2	Serine/threonine-protein kinase which is required for checkpoint-mediated cell cycle arrest, activation of DNA repair and apoptosis in response to the presence of DNA double-strand breaks. May also negatively regulate cell cycle progression during unperturbed cell cycles. May also phosphorylate NEK6 which is involved in G2/M cell cycle arrest. Regulates DNA repair through phosphorylation of BRCA2…	genomic instability	Homo sapiens	Chk2 and REGγ-dependent DBC1 Regulation in DNA Damage Induced Apoptosis	10.1093/nar/gku1065	hsa04115	p53 signaling pathway	11200
CISD2	CDGSH Iron Sulfur Domain 2	CDGSH iron sulfur domain 2	Regulator of autophagy that contributes to antagonize BECN1-mediated cellular autophagy at the endoplasmic reticulum. Participates in the interaction of BCL2 with BECN1 and is required for BCL2-mediated depression of endoplasmic reticulum Ca2+?stores during autophagy. Contributes to BIK-initiated autophagy, while it is not involved in BIK-dependent activation of caspases. Involved in life span co…	others	Homo sapiens	A homozygous mutation in a novel zinc-finger protein, ERIS, is responsible for Wolfram syndrome 2	10.1086/520961	unknown	Unknown	493856
CLOCK	Circadian Locomoter Output Cycles Protein Kaput	clock circadian regulator	Transcriptional activator which forms a core component of the circadian clock. The circadian clock, an internal time-keeping system, regulates various physiological processes through the generation of approximately 25 hour circadian rhythms in gene expression, which are translated into rhythms in metabolism and behavior.	others	Homo sapiens	Intermolecular Recognition Revealed by the Complex Structure of Human CLOCK-BMAL2 Basic Helix-Loop-Helix Domains With E-box DNA	10.1038/cr.2012.171	unknown	Unknown	9575
CLU	SGP-2; SP-40; TRPM-2	clusterin	It may be involved in apoptosis.	cellular senescence	Homo sapiens	Serum Levels of the Senescence Biomarker clusterin/apolipoprotein J Increase Significantly in Diabetes Type II and During Development of Coronary Heart Disease or at Myocardial Infarction	10.1016/s0531-5565(02)00139-0	unknown	Unknown	1191
CNR1	CANN6	cannabinoid receptor 1 (brain)	G-protein coupled receptor for endogenous cannabinoids (eCBs), including N-arachidonoylethanolamide (also called anandamide or AEA) and 2-arachidonoylglycerol (2-AG), as well as phytocannabinoids, such as delta9-tetrahydrocannabinol (THC). Mediates many cannabinoid-induced effects, acting, among others, on food intake, memory loss, gastrointestinal motility, catalepsy, ambulatory activity, anxiet…	deregulated nutrient sensing	Homo sapiens	CB1 cannabinoid receptor activity is modulated by the cannabinoid receptor interacting protein CRIP 1a	10.1124/mol.107.039263	unknown	Unknown	1268
COQ7	CLK-1; CAT5	coenzyme Q7 homolog, ubiquinone (yeast)	2-fold reduction of MCLK1 expression in mice affects mitochondrial function substantially, and also exhibit surprisingly high levels of oxidative damage and early mitochondrial dysfunction.	mitochondrial dysfunction	Homo sapiens	Conservation of the Caenorhabditis elegans timing gene clk-1 from yeast to human: a gene required for ubiquinone biosynthesis with potential implications for aging	10.1007/s003359901147	unknown	Unknown	10229
CREB1	Cyclic Adenosine 3',5'-Monophosphate Response Element Binding Protein	cAMP responsive element binding protein 1	This gene encodes a transcription factor that is a member of the leucine zipper family of DNA binding proteins. This protein binds as a homodimer to the cAMP-responsive element, an octameric palindrome.	genomic instability	Homo sapiens	Direct regulation of CREB transcriptional activity by ATM in response to genotoxic stress	10.1073/pnas.0307718101	hsa04211	Longevity regulating pathway	1385
CREB3	Transcription Factor LZIP-Alpha	cyclic AMP-responsive element-binding protein 3	Endoplasmic reticulum (ER)-bound sequence-specific transcription factor that directly binds DNA and activates transcription. Plays a role in the unfolded protein response (UPR), promoting cell survival versus ER stress-induced apoptotic cell death. Also involved in cell proliferation, migration and differentiation, tumor suppression and inflammatory gene expression. Acts as a positive regulator o…	loss of proteostasis	Homo sapiens	Luman is capable of binding and activating transcription from the unfolded protein response element	10.1016/j.bbrc.2005.03.141	hsa04211	Longevity regulating pathway	10488
CREB3L1	OASIS	cyclic AMP-responsive element-binding protein 3-like protein 1	Transcription factor involved in unfolded protein response (UPR). Binds the DNA consensus sequence 5'-GTGXGCXGC-3'. In the absence of endoplasmic reticulum (ER) stress, inserted into ER membranes, with N-terminal DNA-binding and transcription activation domains oriented toward the cytosolic face of the membrane. In response to ER stress, transported to the Golgi, where it is cleaved in a site-spe…	loss of proteostasis	Homo sapiens	OASIS is a transcriptional activator of CREB/ATF family with a transmembrane domain	10.1016/S0006-291X(02)00253-X	hsa04211	Longevity regulating pathway	90993
CREB3L2	B-ZIB Transcription Factor	cyclic AMP-responsive element-binding protein 3-like protein 2	Transcription factor involved in unfolded protein response (UPR). In the absence of endoplasmic reticulum (ER) stress, inserted into ER membranes, with N-terminal DNA-binding and transcription activation domains oriented toward the cytosolic face of the membrane. In response to ER stress, transported to the Golgi, where it is cleaved in a site-specific manner by resident proteases S1P/MBTPS1 and …	loss of proteostasis	Homo sapiens	BBF2H7, a novel transmembrane bZIP transcription factor, is a new type of endoplasmic reticulum stress transducer	10.1128/MCB.01552-06	hsa04211	Longevity regulating pathway	64764
CREB3L3	Transcription Factor CREB-H	cyclic AMP-responsive element-binding protein 3-like protein 3	Transcription factor that may act during endoplasmic reticulum stress by activating unfolded protein response target genes. Activated in response to cAMP stimulation. In vitro, binds to the cAMP response element (CRE) and box-B element. Activates transcription through box-B element. Activates transcription through CRE. Seems to function synergistically with ATF6. In acute inflammatory response, m…	loss of proteostasis	Homo sapiens	CREB-H: a novel mammalian transcription factor belonging to the CREB/ATF family and functioning via the box-B element with a liver-specific expression	10.1093/nar/29.10.2154	hsa04211	Longevity regulating pathway	84699
CREB3L4	Cyclic AMP-Responsive Element-Binding Protein 4	cyclic AMP-responsive element-binding protein 3-like protein 4	Transcriptional activator that may play a role in the unfolded protein response. Binds to the UPR element (UPRE) but not to CRE element. Preferentially binds DNA with to the consensus sequence 5'-T[GT]ACGT[GA][GT]-3' and has transcriptional activation activity from UPRE. Binds to NF-kappa-B site and has transcriptional activation activity from NF-kappa-B-containing regulatory elements.	loss of proteostasis	Homo sapiens	CREB4, a transmembrane bZip transcription factor and potential new substrate for regulation and cleavage by S1P	10.1091/mbc.e05-06-0500	hsa04211	Longevity regulating pathway	148327
CREB5	CREBPA	cyclic AMP-responsive element-binding protein 5	Binds to the cAMP response element and activates transcription.	others	Homo sapiens	Regulation of trans-activating capacity of CRE-BPa by phorbol ester tumor promoter TPA	PMID: 8378084	hsa04211	Longevity regulating pathway	9586
CREBBP	Histone Lysine Acetyltransferase CREBBP	CREB binding protein	Acetylates histones, giving a specific tag for transcriptional activation. Also acetylates non-histone proteins, like DDX21, FBL, IRF2, MAFG, NCOA3, POLR1E/PAF53 and FOXO1. Binds specifically to phosphorylated CREB and enhances its transcriptional activity toward cAMP-responsive genes. Acts as a coactivator of ALX1. Acts as a circadian transcriptional coactivator which enhances the activity of th…	others	Homo sapiens	Pokemon (FBI-1) interacts with Smad4 to repress TGF-β-induced transcriptional responses	10.1016/j.bbagrm.2014.12.008	hsa04066	HIF-1 signaling pathway	1387
CSF2RB	CD131; IL3RB	Colony Stimulating Factor 2 Receptor Subunit Beta	High affinity receptor for interleukin-3, interleukin-5 and granulocyte-macrophage colony-stimulating factor.	senescence-associated secretory phenotype	Homo sapiens	Senescence-associated-gene signature identifies genes linked to age, prognosis, and progression of human gliomas	10.1016/j.jgo.2014.08.003	unknown	Unknown	1439
CSNK1E	Casein Kinase I Isoform Epsilon	casein kinase 1, epsilon	Casein kinases are operationally defined by their preferential utilization of acidic proteins such as caseins as substrates. Can phosphorylate a large number of proteins. Participates in Wnt signaling. Phosphorylates DVL1 and DVL2. Central component of the circadian clock. In balance with PP1, determines the circadian period length, through the regulation of the speed and rhythmicity of PER1 and …	loss of proteostasis	Homo sapiens	Testing the circadian gene hypothesis in prostate cancer: a population-based case-control study	10.1158/0008-5472.CAN-09-0648	hsa04310	Wnt signaling pathway	1454
CTF1	Cardiotrophin-1	cardiotrophin 1	Induce cardiac myocyte hypertrophy in vitro. Binds to and activates the ILST/gp130 receptor.	others	Homo sapiens	Human cardiotrophin-1: protein and gene structure, biological and binding activities, and chromosomal localization	10.1006/cyto.1996.0026	hsa04630	JAK-STAT signaling pathway	1489
CTGF	IGFBP8; CCN2	connective tissue growth factor	The encoded protein plays a role in chondrocyte proliferation and differentiation, cell adhesion in many cell types, and is related to platelet-derived growth factor.	stem cell exhaustion	Homo sapiens	Expression of Connective Tissue Growth Factor, a Biomarker in Senescence of Human Diploid Fibroblasts, Is Up-Regulated by a Transforming Growth Factor-Beta-Mediated Signaling Pathway	10.1016/j.bbrc.2004.04.108	unknown	Unknown	1490
CTNNB1	beta-catenin; armadillo; CTNNB	catenin (cadherin-associated protein), beta 1, 88kDa	CTNNB1, also known as beta-catenin, is a member of the adherens junctions proteins, involved in epithelial layers that mediate adhesion between cells, cell communication, growth, embryogenesis, and wound healing.	altered intercellular communication	Homo sapiens	beta-Catenin Controls Hair Follicle Morphogenesis and Stem Cell Differentiation in the Skin	10.1016/s0092-8674(01)00336-1	hsa04310	Wnt signaling pathway	1499
CXCL1	GROa; MGSA	C-X-C Motif Chemokine Ligand 1	Has chemotactic activity for neutrophils. May play a role in inflammation and exerts its effects on endothelial cells in an autocrine fashion.	senescence-associated secretory phenotype	Homo sapiens	The Inflammatory Microenvironment of the Aging Prostate Facilitates Cellular Proliferation and Hypertrophy	10.1016/j.cyto.2008.05.012	hsa04064	NF-kappa B signaling pathway	2919
CXCL12	SDF-1a; SDF-1b	C-X-C Motif Chemokine Ligand 12	Chemoattractant active on T-lymphocytes and monocytes but not neutrophils. Activates the C-X-C chemokine receptor CXCR4 to induce a rapid and transient rise in the level of intracellular calcium ions and chemotaxis.	senescence-associated secretory phenotype	Homo sapiens	The Inflammatory Microenvironment of the Aging Prostate Facilitates Cellular Proliferation and Hypertrophy	10.1016/j.cyto.2008.05.012	hsa04064	NF-kappa B signaling pathway	6387
CXCL2	MIP-2a; MIP2A	C-X-C Motif Chemokine Ligand 2	Produced by activated monocytes and neutrophils and expressed at sites of inflammation.	senescence-associated secretory phenotype	Homo sapiens	The Inflammatory Microenvironment of the Aging Prostate Facilitates Cellular Proliferation and Hypertrophy	10.1016/j.cyto.2008.05.012	hsa04064	NF-kappa B signaling pathway	2920
CXCL5	ENA-78; SCYB5	C-X-C Motif Chemokine Ligand 5	Involved in neutrophil activation.	senescence-associated secretory phenotype	Homo sapiens	The Inflammatory Microenvironment of the Aging Prostate Facilitates Cellular Proliferation and Hypertrophy	10.1016/j.cyto.2008.05.012	unknown	Unknown	6374
CXCL6	SCYB6; GCP2	C-X-C Motif Chemokine Ligand 6	Chemotactic for neutrophil granulocytes. Signals through binding and activation of its receptors (CXCR1 and CXCR2).	senescence-associated secretory phenotype	Homo sapiens	The Inflammatory Microenvironment of the Aging Prostate Facilitates Cellular Proliferation and Hypertrophy	10.1016/j.cyto.2008.05.012	unknown	Unknown	6372
CXCL8	LYNAP; SCYB8	C-X-C Motif Chemokine Ligand 8	IL-8 is a chemotactic factor that attracts neutrophils, basophils, and T-cells, but not monocytes. It is also involved in neutrophil activation. It is released from several cell types in response to an inflammatory stimulus.	senescence-associated secretory phenotype	Homo sapiens	Activation profile of CXCL8-stimulated neutrophils and aging	10.1016/j.cyto.2013.01.016	hsa04218	Cellular senescence	3576
CYCS	THC4	Cytochrome C	Plays a role in apoptosis. Suppression of the anti-apoptotic members or activation of the pro-apoptotic members of the Bcl-2 family leads to altered mitochondrial membrane permeability resulting in release of cytochrome c into the cytosol. Binding of cytochrome c to Apaf-1 triggers the activation of caspase-9, which then accelerates apoptosis by activating other caspases.	cellular senescence	Homo sapiens	SQSTM1/p62 and PPARGC1A/PGC-1alpha at the interface of autophagy and vascular senescence	10.1080/15548627.2019.1659612	hsa04115	p53 signaling pathway	54205
DBN1	D0S117E	drebrin 1	DBN1 is thought to be involved in neuronal growth.	loss of proteostasis	Homo sapiens	Coordinated gene expression of neuroinflammatory and cell signaling markers in dorsolateral prefrontal cortex during human brain development and aging	10.1371/journal.pone.0110972	unknown	Unknown	1627
DCTN1	DAP-150	Dynactin Subunit 1	DCTN1 plays a key role in dynein-mediated retrograde transport of vesicles and organelles along microtubules by recruiting and tethering dynein to microtubules. Binds to both dynein and microtubules providing a link between specific cargos, microtubules and dynein. Essential for targeting dynein to microtubule plus ends, recruiting dynein to membranous cargos and enhancing dynein processivity (th…	others	Homo sapiens	Dynactin pathway-related gene expression is altered by aging, but not by vitrification	10.1016/j.reprotox.2019.06.011	H00058	Amyotrophic lateral sclerosis (ALS)	1639
DDIT3	CHOP10; GADD153; CHOP	DNA-damage-inducible transcript 3	DDIT3 prevents transcription in response to DNA damage. It also appears to be related to apoptosis.	genomic instability	Homo sapiens	Expression of the Pro-Apoptotic Gene gadd153/chop Is Elevated in Liver With Aging and Sensitizes Cells to Oxidant Injury	10.1074/jbc.M300677200	hsa04010	MAPK signaling pathway	1649
DDX58	RIG-I; RIG1; RIGI	DExD/H-box helicase 58	Aging compromises both the primary and secondary RIG-I signaling pathways that govern expression of type I IFN genes, thereby impairing antiviral resistance to IAV.	NF-κB related gene	Homo sapiens	Aging impairs both primary and secondary RIG-I signaling for interferon induction in human monocytes	10.1126/scisignal.aan2392	hsa04064	NF-kappa B signaling pathway	23586
DGAT1	Diglyceride Acyltransferase	diacylglycerol O-acyltransferase 1	Catalyzes the terminal and only committed step in triacylglycerol synthesis by using diacylglycerol and fatty acyl CoA as substrates. In contrast to DGAT2 it is not essential for survival. May be involved in VLDL (very low density lipoprotein) assembly. In liver, plays a role in esterifying exogenous fatty acids to glycerol. Functions as the major acyl-CoA retinol acyltransferase (ARAT) in the sk…	others	Homo sapiens	Acyl coenzyme A dependent retinol esterification by acyl coenzyme A: diacylglycerol acyltransferase 1.	10.1016/j.bbalip.2005.09.003	unknown	Unknown	8694
DLAT	PBC; E2	dihydrolipoamide S-acetyltransferase	The pyruvate dehydrogenase complex catalyzes the overall conversion of pyruvate to acetyl-CoA and CO(2), and thereby links the glycolytic pathway to the tricarboxylic cycle.	mitochondrial dysfunction	Homo sapiens	Proteomics and metabolomics identify molecular mechanisms of aging potentially predisposing for chronic lymphocytic leukemia	10.1074/mcp.RA117.000425	unknown	Unknown	1737
DLL3	SCDO1	delta-like 3 (Drosophila)	DLL3 has been linked to development and neurogenesis.	stem cell exhaustion	Homo sapiens	Novel Mutations in DLL3, a Somitogenesis Gene Encoding a Ligand for the Notch Signalling Pathway, Cause a Consistent Pattern of Abnormal Vertebral Segmentation in Spondylocostal Dysostosis	10.1136/jmg.40.5.333	hsa04330	Notch signaling pathway	10683
E2F1	RBP3	E2F transcription factor 1	Transcription activator that binds DNA cooperatively with DP proteins through the E2 recognition site, 5'-TTTC[CG]CGC-3' found in the promoter region of a number of genes whose products are involved in cell cycle regulation or in DNA replication.	genomic instability	Homo sapiens	E2F transcription factor action, regulation and possible role in human cancer	10.1046/j.1365-2184.1997.00085.x	hsa04218	Cellular senescence	1869
EDARADD	ECTD11B; ED3; EDA3	EDAR associated death domain	The methylation of site--in the promoters of the EDARADD genes--is linear with age over a range of five decades, which could be a model to estimate the age of a person, based on a biological sample alone.	NF-κB related gene	Homo sapiens	Epigenetic predictor of age	10.1371/journal.pone.0014821	hsa04064	NF-kappa B signaling pathway	128178
EEF1A1	EF1A; EEF1A; LENG7	eukaryotic translation elongation factor 1 alpha 1	EEF1A1 is involved in the binding of tRNA to ribosomes during protein synthesis. This protein promotes the GTP-dependent binding of aminoacyl-tRNA to the A-site of ribosomes during protein biosynthesis. With PARP1 and TXK, forms a complex that acts as a T helper 1 (Th1) cell-specific transcription factor and binds the promoter of IFN-gamma to directly regulate its transcription, and is thus invol…	genomic instability	Homo sapiens	Nerve growth factor specifically stimulates translation of eukaryotic elongation factor 1A-1 (eEF1A-1) mRNA by recruitment to polyribosomes in PC12 cells	10.1074/jbc.M111782200	unknown	Unknown	1915
EEF1E1	minoacyl TRNA Synthetase Complex-Interacting Multifunctional Protein 3	eukaryotic translation elongation factor 1 epsilon 1	Positive modulator of ATM response to DNA damage.	genomic instability	Homo sapiens	Dissection of the structural organization of the aminoacyl-tRNA synthetase complex	10.1074/jbc.M809636200	unknown	Unknown	9521
EEF2	EEF-2; EF2	eukaryotic translation elongation factor 2	Age-dependent changes to EEF2 in rats, which could account for the decline in protein synthesis in old animals.	loss of proteostasis	Homo sapiens	Elongation factor 2 diphthamide is critical for translation of two IRES-dependent protein targets, XIAP and FGF2, under oxidative stress conditions	10.1016/j.freeradbiomed.2013.10.015	unknown	Unknown	1938
EFEMP1	EGF Containing Fibulin Extracellular Matrix Protein 1	EGF containing fibulin-like extracellular matrix protein 1	Binds EGFR, the EGF receptor, inducing EGFR autophosphorylation and the activation of downstream signaling pathways. May play a role in cell adhesion and migration. May function as a negative regulator of chondrocyte differentiation. In the olfactory epithelium, it may regulate glial cell migration, differentiation and the ability of glial cells to support neuronal neurite outgrowth.	altered intercellular communication	Homo sapiens	EFEMP1 binds the EGF receptor and activates MAPK and Akt pathways in pancreatic carcinoma cells	https://doi.org/10.1515/BC.2009.140	unknown	Unknown	2202
EGF	HOMG4; URG	epidermal growth factor	EGF stimulates the growth of various epidermal and epithelial tissues in vivo and in vitro and of some fibroblasts in cell culture.	cellular senescence	Homo sapiens	EGF/EGFR Upregulates and Cooperates With Netrin-4 to Protect Glioblastoma Cells From DNA Damage-Induced Senescence	10.1186/s12885-018-5056-4	hsa04010	MAPK signaling pathway	1950
EGFR	ERBB1	epidermal growth factor receptor	Receptor tyrosine kinase binding ligands of the EGF family and activating several signaling cascades to convert extracellular cues into appropriate cellular responses.	cellular senescence	Homo sapiens	Mechanisms of Skin Aging Induced by EGFR Inhibitors	10.1007/s00520-016-3254-7	hsa04010	MAPK signaling pathway	1956
EGR1	ZNF225; AT225	early growth response 1	Transcriptional regulator. Recognizes and binds to the DNA sequence 5'-GCG(T/G)GGGCG-3'(EGR-site) in the promoter region of target genes.	cellular senescence	Homo sapiens	Early Life Stress and Epigenetics in Late-onset Alzheimer's Dementia: A Systematic Review	10.2174/1389202919666171229145156	hsa04912	GnRH signaling pathway	1958
EHMT1	Histone H3-K9 Methyltransferase 5	histone-lysine N-methyltransferase EHMT1	Histone methyltransferase that specifically mono- and dimethylates 'Lys-9' of histone H3 (H3K9me1 and H3K9me2, respectively) in euchromatin. H3K9me represents a specific tag for epigenetic transcriptional repression by recruiting HP1 proteins to methylated histones. Also weakly methylates 'Lys-27' of histone H3 (H3K27me). Also required for DNA methylation, the histone methyltransferase activity i…	epigenetic alterations	Homo sapiens	A complex with chromatin modifiers that occupies E2F- and Myc-responsive genes in G0 cells	10.1126/science.1069861	hsa04211	Longevity regulating pathway	79813
EHMT2	Histone-Lysine N-Methyltransferase EHMT2	euchromatic histone lysine methyltransferase 2	Histone methyltransferase that specifically mono- and dimethylates 'Lys-9' of histone H3 (H3K9me1 and H3K9me2, respectively) in euchromatin. H3K9me represents a specific tag for epigenetic transcriptional repression by recruiting HP1 proteins to methylated histones. Also mediates monomethylation of 'Lys-56' of histone H3 (H3K56me1) in G1 phase, leading to promote interaction between histone H3 an…	epigenetic alterations	Homo sapiens	The G9a gene in the human major histocompatibility complex encodes a novel protein containing ankyrin-like repeats	10.1042/bj2900811	hsa04211	Longevity regulating pathway	10919
EIF4E	MRNA Cap-Binding Protein	eukaryotic translation initiation factor 4E	Recognizes and binds the 7-methylguanosine-containing mRNA cap during an early step in the initiation of protein synthesis and facilitates ribosome binding by inducing the unwinding of the mRNAs secondary structures. Component of the CYFIP1-EIF4E-FMR1 complex which binds to the mRNA cap and mediates translational repression. In the CYFIP1-EIF4E-FMR1 complex this subunit mediates the binding to th…	others	Homo sapiens	Translational homeostasis via the mRNA cap-binding protein, eIF4E	10.1016/j.molcel.2012.04.004	hsa04211	Longevity regulating pathway	1977
EIF4E1B	Eukaryotic Translation Initiation Factor 4E Family Member 1B	eukaryotic translation initiation factor 4E type 1B	Recognizes and binds the 7-methylguanosine-containing mRNA cap during an early step in the initiation of protein synthesis and facilitates ribosome binding by inducing the unwinding of the mRNAs secondary structure.	others	Homo sapiens	Phylogenetic analysis of eIF4E-family members	10.1186/1471-2148-5-48	hsa04211	Longevity regulating pathway	253314
EIF4E2	MRNA Cap-Binding Protein Type 3	eukaryotic translation initiation factor 4E type 2	Recognizes and binds the 7-methylguanosine-containing mRNA cap during an early step in the initiation. Acts as a repressor of translation initiation. In contrast to EIF4E, it is unable to bind eIF4G (EIF4G1, EIF4G2 or EIF4G3), suggesting that it acts by competing with EIF4E and block assembly of eIF4F at the cap.	others	Homo sapiens	Cloning and characterization of 4EHP, a novel mammalian eIF4E-related cap-binding protein	10.1074/jbc.273.21.13104	hsa04211	Longevity regulating pathway	9470
EIF4EBP1	Eukaryotic Translation Initiation Factor 4E-Binding Protein 1	eukaryotic translation initiation factor 4E-binding protein 1	Repressor of translation initiation that regulates EIF4E activity by preventing its assembly into the eIF4F complex: hypophosphorylated form competes with EIF4G1/EIF4G3 and strongly binds to EIF4E, leading to repress translation. In contrast, hyperphosphorylated form dissociates from EIF4E, allowing interaction between EIF4G1/EIF4G3 and EIF4E, leading to initiation of translation. Mediates the re…	others	Homo sapiens	Insulin-dependent stimulation of protein synthesis by phosphorylation of a regulator of 5'-cap function	10.1038/371762a0	hsa04211	Longevity regulating pathway	1978
EIF5A2	Eukaryotic Initiation Factor 5A	eukaryotic translation initiation factor 5A2	mRNA-binding protein involved in translation elongation. Has an important function at the level of mRNA turnover, probably acting downstream of decapping. Involved in actin dynamics and cell cycle progression, mRNA decay and probably in a pathway involved in stress response and maintenance of cell wall integrity. Functions as a regulator of apoptosis. Mediates effects of polyamines on neuronal pr…	loss of proteostasis	Homo sapiens	Identification and characterization of eukaryotic initiation factor 5A-2	10.1046/j.1432-1033.2003.03806.x	unknown	Unknown	56648
ELN	WBS; WS; SVAS	elastin	ELN is structural protein that may be related to arterial morphogenesis.	altered intercellular communication	Homo sapiens	Multisystem Study of 20 Older Adults With Williams Syndrome	10.1002/ajmg.a.30400	hsa04151	PI3K-Akt signaling pathway	2006
EMD	STA; LEMD5	emerin	The functions of EMD in the nuclear lamina may indicate a role for EMD in ageing and have roles in chromatin organization, gene regulation and signal transduction.	others	Homo sapiens	The Nuclear Lamina Comes of Age	10.1038/nrm1550	unknown	Unknown	2010
ENO1	ENO1L1; HEL-S-17	enolase 1	Glycolytic enzyme the catalyzes the conversion of 2-phosphoglycerate to phosphoenolpyruvate. In addition to glycolysis, involved in various processes such as growth control, hypoxia tolerance and allergic responses.	others	Homo sapiens	Alcohol drinking exacerbates neural and behavioral pathology in the 3xTg-AD mouse model of Alzheimer's disease	10.1016/bs.irn.2019.10.017	hsa04066	HIF-1 signaling pathway	2023
ENO2	HEL-S-279; NSE	enolase 2	Has neurotrophic and neuroprotective properties on a broad spectrum of central nervous system (CNS) neurons.	others	Homo sapiens	Alcohol drinking exacerbates neural and behavioral pathology in the 3xTg-AD mouse model of Alzheimer's disease	10.1016/bs.irn.2019.10.017	hsa04066	HIF-1 signaling pathway	2026
EP300	p300; KAT3B	E1A binding protein p300	EP300 mediates many transcriptional events including DNA repair.EP300 has been associated with several other proteins that may be involved in ageing, such as WRN.	genomic instability	Homo sapiens	DNA Damage-Induced Translocation of the Werner Helicase Is Regulated by Acetylation	10.1074/jbc.M210479200	hsa04935	Growth hormone synthesis, secretion and action	2033
EPOR	EPO-R	erythropoietin receptor	Receptor for erythropoietin. Mediates erythropoietin-induced erythroblast proliferation and differentiation. Upon EPO stimulation, EPOR dimerizes triggering the JAK2/STAT5 signaling cascade.	cellular senescence	Homo sapiens	Erythropoietin Signaling Increases Choroidal Macrophages and Cytokine Expression, and Exacerbates Choroidal Neovascularization	10.1038/s41598-018-20520-z	hsa04630	JAK-STAT signaling pathway	2057
EPS8	Epidermal Growth Factor Receptor Kinase Substrate 8	epidermal growth factor receptor pathway substrate 8	Stimulates guanine exchange activity of SOS1. May play a role in membrane ruffling and remodeling of the actin cytoskeleton. In the cochlea, is required for stereocilia maintenance in adult hair cells.	others	Homo sapiens	The eps8 family of proteins links growth factor stimulation to actin reorganization generating functional redundancy in the Ras/Rac pathway	10.1091/mbc.E03-06-0427	unknown	Unknown	2059
ERBB2	HER2; NGL	erb-b2 receptor tyrosine kinase 2	Protein tyrosine kinase that is part of several cell surface receptor complexes, but that apparently needs a coreceptor for ligand binding. Essential component of a neuregulin-receptor complex, although neuregulins do not interact with it alone.	others	Homo sapiens	Premature Senescence Is a Primary Fail-Safe Mechanism of ERBB2-driven Tumorigenesis in Breast Carcinoma Cells	PMID: 15705882	hsa04010	MAPK signaling pathway	2064
ERCC1	RAD10	excision repair cross-complementation group 1	ERCC1 has a role in DNA repair in association with the other ERCC proteins.	genomic instability	Homo sapiens	Formation of a Ternary Complex by Human XPA, ERCC1, and ERCC4(XPF) Excision Repair Proteins	10.1073/pnas.91.11.5017	unknown	Unknown	2067
ERCC2	CXPD; XPD	excision repair cross-complementation group 2	ATP-dependent 5'-3' DNA helicase, component of the general transcription and DNA repair factor IIH (TFIIH) core complex, which is involved in general and transcription-coupled nucleotide excision repair (NER) of damaged DNA and, when complexed to CAK, in RNA transcription by RNA polymerase II.	genomic instability	Homo sapiens	The Involvement of ERCC2/XPD and ERCC6/CSB Wild Type Alleles in Protection Against Aging and Cancer	10.2174/1874609810666170707101548	unknown	Unknown	2068
ERCC3	XPB; BTF2; RAD25	excision repair cross-complementation group 3	ERCC3 is an ATP-dependent 3'-5' directed DNA helicase involved in basal RNA transcription and the nucleotide excision repair (NER) pathway.	genomic instability	Homo sapiens	Telomere Attrition and Genomic Instability in Xeroderma Pigmentosum Type-B Deficient Fibroblasts Under Oxidative Stress	10.1111/j.1582-4934.2009.00945.x	unknown	Unknown	2071
ERCC4	ERCC Excision Repair 4; Endonuclease Catalytic Subunit	excision repair cross-complementation group 4	Catalytic component of a structure-specific DNA repair endonuclease responsible for the 5-prime incision during DNA repair. Involved in homologous recombination that assists in removing interstrand cross-link.	genomic instability	Homo sapiens	Mammalian BTBD12/SLX4 assembles a Holliday junction resolvase and is required for DNA repair	10.1016/j.cell.2009.06.030	unknown	Unknown	2072
ERCC5	ERCM2; XPGC	excision repair cross-complementation group 5	ERCC5 may reduce endogenous DNA damage and attend therapy for human progeroid genome instability syndromes.	genomic instability	Homo sapiens	Human xeroderma pigmentosum group G gene encodes a DNA endonuclease	10.1093/nar/22.16.3312	unknown	Unknown	2073
ERCC6	CSB; RAD26; ARMD5	excision repair cross-complementation group 6	Mutant for ERCC6 and XPA die before weaning and display some signs of premature ageing included stunted growth, neurological dysfunction, retinal degeneration, cachexia, and kyphosis.	others	Homo sapiens	Cockayne syndrome group B cellular and biochemical functions	10.1086/380399	unknown	Unknown	2074
ERCC8	CKN1; CSA	excision repair cross-complementation group 8	Substrate-recognition component of the CSA complex, a DCX (DDB1-CUL4-X-box) E3 ubiquitin-protein ligase complex, involved in transcription-coupled nucleotide excision repair.	genomic instability	Homo sapiens	Two Novel Heterozygous Mutations in ERCC8 Cause Cockayne Syndrome in a Chinese Patient	10.1016/j.pediatrneurol.2015.06.006	unknown	Unknown	1161
ESR1	NR3A1; Era; ESR	estrogen receptor 1	ESR1 is a transcription factor that mediates the actions of estrogen. Mice without ESR1 were infertile and showed a variety of changes.	genomic instability	Homo sapiens	Age-dependent Methylation of ESR1 Gene in Prostate Cancer	10.1016/j.bbrc.2004.06.164	unknown	Unknown	2099
FADS1	D5D; FADS6; FADSD5	fatty acid desaturase 1	Long-chain polyunsaturated fatty acids (LCPUFAs) biosynthetic capacity is regulated by FADS1 polymorphisms and decreased by aging in FADS1 C allele carriers.	others	Homo sapiens	Aging and FADS1 polymorphisms decrease the biosynthetic capacity of long-chain PUFAs: A human trial using [U- 13 C]linoleic acid	10.1016/j.plefa.2019.07.003	unknown	Unknown	3992
FAS	CD95; APO-1; FAS1	fas cell surface death receptor	Fas-mediated apoptosis has a role in aging of human epidermis. Epidermal Fas expression and apoptosis are increased in aged human skin.	others	Homo sapiens	Aging of Human Epidermis: Reversal of Aging Changes Correlates With Reversal of Keratinocyte Fas Expression and Apoptosis	10.1093/gerona/59.5.b411	hsa04115	p53 signaling pathway	355
FBP1	FBP	fructose-bisphosphatase 1	Catalyzes the hydrolysis of fructose 1,6-bisphosphate to fructose 6-phosphate in the presence of divalent cations, acting as a rate-limiting enzyme in gluconeogenesis. Plays a role in regulating glucose sensing and insulin secretion of pancreatic beta-cells.	others	Homo sapiens	Common and cell type-specific responses of human cells to mitochondrial dysfunction	10.1016/j.yexcr.2004.09.006	hsa04910	Insulin signaling pathway	2203
FEN1	FEN-1; MF1; RAD2	flap structure-specific endonuclease 1	Involved in DNA processing, FEN-1 removes 5' overhanging flaps in DNA repair and processes the 5' ends of Okazaki fragments in lagging strand DNA synthesis.	genomic instability	Homo sapiens	Structure of the DNA Repair and Replication Endonuclease and Exonuclease FEN-1: Coupling DNA and PCNA Binding to FEN-1 Activity	10.1016/s0092-8674(00)81789-4	unknown	Unknown	2237
FGF21	FGF-21	fibroblast growth factor 21	Stimulates glucose uptake in differentiated adipocytes via the induction of glucose transporter SLC2A1/GLUT1 expression (but not SLC2A4/GLUT4 expression). Activity requires the presence of KLB.	deregulated nutrient sensing	Homo sapiens	FGF-21 as a novel metabolic regulator	10.1172/JCI23606	hsa04010	MAPK signaling pathway	26291
FGF23	Tumor-Derived Hypophosphatemia Inducing Factor	fibroblast growth factor 23	Regulator of phosphate homeostasis. Inhibits renal tubular phosphate transport by reducing SLC34A1 levels. Upregulates EGR1 expression in the presence of KL. Acts directly on the parathyroid to decrease PTH secretion. Regulator of vitamin-D metabolism. Negatively regulates osteoblast differentiation and matrix mineralization.	others	Homo sapiens	FGF-23 inhibits renal tubular phosphate transport and is a PHEX substrate	https://doi.org/10.1006/bbrc.2001.5084	hsa04010	MAPK signaling pathway	8074
FGF7	HBGF-7; KGF	fibroblast growth factor 7	Hominis Placenta (HP) treatment significantly increased the expression of FGF-7, which plays pivotal roles to maintain anagen phase both protein and mRNA levels.	senescence-associated secretory phenotype	Homo sapiens	Hominis Placenta facilitates hair re-growth by upregulating cellular proliferation and expression of fibroblast growth factor-7	10.1186/s12906-016-1180-3	hsa04010	MAPK signaling pathway	2252
FGFR1	CEK; FLG; N-SAM	fibroblast growth factor receptor 1	FGFR1 is the receptor of the fibroblast growth factor.	altered intercellular communication	Homo sapiens	Attenuation of FGF Signalling in Beta-Cells Leads to Diabetes	10.1038/35048589	hsa04010	MAPK signaling pathway	2260
FGFR3	JTK4	Fibroblast Growth Factor Receptor 3	Tyrosine-protein kinase that acts as cell-surface receptor for fibroblast growth factors and plays an essential role in the regulation of cell proliferation, differentiation and apoptosis. Plays an essential role in the regulation of chondrocyte differentiation, proliferation and apoptosis, and is required for normal skeleton development. Regulates both osteogenesis and postnatal bone mineralizat…	others	Homo sapiens	Hepatic gene body hypermethylation is a shared epigenetic signature of murine longevity	10.1371/journal.pgen.1007766	hsa04010	MAPK signaling pathway	2261
FLT1	VEGFR1; FLT	fms-related tyrosine kinase 1	It is involved in signalling cascade.	epigenetic alterations	Homo sapiens	Aging and Orchidectomy Modulate Expression of VEGF Receptors (Flt-1 and Flk-1) on Corpus Cavernosum of the Rat	10.1196/annals.1354.020	unknown	Unknown	2321
FOS	P55	FBJ murine osteosarcoma viral oncogene homolog	Nuclear phosphoprotein which forms a tight but non-covalently linked complex with the JUN/AP-1 transcription factor. In the heterodimer, FOS and JUN/AP-1 basic regions each seems to interact with symmetrical DNA half sites.	cellular senescence	Homo sapiens	An altered repertoire of fos/jun (AP-1) at the onset of replicative senescence	10.1016/0014-4827(92)90415-5	hsa04935	Growth hormone synthesis, secretion and action	2353
FOXL2	PINTO	Forkhead Box Protein L2	Transcriptional regulator. Critical factor essential for ovary differentiation and maintenance, and repression of the genetic program for somatic testis determination. Prevents trans-differentiation of ovary to testis through transcriptional repression of the Sertoli cell-promoting gene SOX9 (By similarity). Has apoptotic activity in ovarian cells. Suppresses ESR1-mediated transcription of PTGS2/…	others	Homo sapiens	Transcriptional factor FOXL2 interacts with DP103 and induces apoptosis.	10.1016/j.bbrc.2005.08.184	unknown	Unknown	668
FOXM1	HFH-11; HNF-3	forkhead box M1	Increased Foxm1b levels are essential for GH to stimulate hepatocyte proliferation. Increased expression of FOXM1 in old mice restored hepatocyte proliferation to levels found in young animals.	deregulated nutrient sensing	Homo sapiens	FoxM1 repression during human aging leads to mitotic decline and aneuploidy-driven full senescence	10.1038/s41467-018-05258-6	hsa04218	Cellular senescence	2305
FOXO1	FKH1; FKHR; FOXO1A	forkhead box O1	FOXO1 negatively regulates skeletal muscle mass and type I fiber gene expression and leads to impaired skeletal muscle function.	others	Homo sapiens	Fox's in development and disease	10.1016/S0168-9525(03)00111-2	hsa04211	Longevity regulating pathway	2308
FOXO3	AF6q21; FOXO2; FKHRL1	forkhead box O3	A transcription factor of the Fox family, FOXO3, is crucial in development.	others	Homo sapiens	Fox's in Development and Disease	10.1016/S0168-9525(03)00111-2	hsa04211	Longevity regulating pathway	2309
FOXO4	AFX1; MLLT7	forkhead box O4	FOXO4 plays a role in development and in insulin (INS) signalling.	deregulated nutrient sensing	Homo sapiens	Targeted Apoptosis of Senescent Cells Restores Tissue Homeostasis in Response to Chemotoxicity and Aging	10.1016/j.cell.2017.02.031	hsa04068	FoxO signaling pathway	4303
GAPDH	G3PD	glyceraldehyde-3-phosphate dehydrogenase	Has both glyceraldehyde-3-phosphate dehydrogenase and nitrosylase activities, thereby playing a role in glycolysis and nuclear functions, respectively. Participates in nuclear events including transcription, RNA transport, DNA replication and apoptosis.	others	Homo sapiens	Ishemia-reperfusion enhances GAPDH nitration in aging skeletal muscle	10.18632/aging.100394	hsa04066	HIF-1 signaling pathway	2597
GCK	HHF3; HKIV	glucokinase	Catalyzes the phosphorylation of hexose, such as D-glucose, D-fructose and D-mannose, to hexose 6-phosphate.	others	Homo sapiens	GCK gene-body hypomethylation is associated with the risk of coronary heart disease	10.1155/2014/151723	hsa04910	Insulin signaling pathway	2645
GCLC	Gamma-Glutamylcysteine Synthetase	glutamate-cysteine ligase, catalytic subunit	Glutamate-cysteine ligase, also known as gamma-glutamylcysteine synthetase is the first rate-limiting enzyme of glutathione synthesis. The enzyme consists of two subunits, a heavy catalytic subunit and a light regulatory subunit. This locus encodes the catalytic subunit, while the regulatory subunit is derived from a different gene located on chromosome 1p22-p21. Mutations at this locus have been…	loss of proteostasis	Homo sapiens	Association of polymorphisms of glutamate-cystein ligase and microsomal triglyceride transfer protein genes in non-alcoholic fatty liver disease	10.1111/j.1440-1746.2009.06001.x	unknown	Unknown	2729
GCLM	Gamma-Glutamylcysteine Synthetase Regulatory Subunit	glutamate-cysteine ligase, modifier subunit	Glutamate-cysteine ligase, also known as gamma-glutamylcysteine synthetase, is the first rate limiting enzyme of glutathione synthesis. The enzyme consists of two subunits, a heavy catalytic subunit and a light regulatory subunit. Gamma glutamylcysteine synthetase deficiency has been implicated in some forms of hemolytic anemia. Alternative splicing results in multiple transcript variants encodin…	loss of proteostasis	Homo sapiens	Structure, function, and post-translational regulation of the catalytic and modifier subunits of glutamate cysteine ligase	10.1016/j.mam.2008.08.009	unknown	Unknown	2730
GDF11	Bone Morphogenetic Protein 11	growth differentiation factor 11	Secreted signal that acts globally to specify positional identity along the anterior/posterior axis during development. May play critical roles in patterning both mesodermal and neural tissues and in establishing the skeletal pattern. Signals through activin receptors type-2, ACVR2A and ACVR2B, and activin receptors type-1, ACVR1B, ACVR1C and TGFBR1 leading to the phosphorylation of SMAD2 and SMA…	others	Homo sapiens	Structural Basis for Potency Differences Between GDF8 and GDF11	10.1186/s12915-017-0350-1	unknown	Unknown	10220
GDF15	MIC1; NAG-1; PDF	growth differentiation factor 15	Both the intracellular GDF15 and the circulating mature GDF15 are implicated in biological processes, such as energy homeostasis and body weight regulation.	senescence-associated secretory phenotype	Homo sapiens	Growth differentiation factor 15 (GDF15): A survival protein with therapeutic potential in metabolic diseases	10.1016/j.pharmthera.2019.02.008	unknown	Unknown	9518
GH1	GH; IGHD2	growth hormone 1	It plays an important role in growth control. Its major role in stimulating body growth is to stimulate the liver and other tissues to secrete IGF-1.	cellular senescence	Homo sapiens	Growth hormone secretion is diminished and tightly controlled in humans enriched for familial longevity	10.1111/acel.12519	hsa04935	Growth hormone synthesis, secretion and action	2688
GHR	GHBP; GHIP	growth hormone receptor	Receptor for pituitary gland growth hormone involved in regulating postnatal body growth. On ligand binding, couples to the JAK2/STAT5 pathway.	loss of proteostasis	Homo sapiens	Growth hormone receptor deficiency is associated with a major reduction in pro-aging signaling, cancer, and diabetes in humans	10.1126/scitranslmed.3001845	hsa04935	Growth hormone synthesis, secretion and action	2690
GHRH	GHRF; GRF	growth hormone releasing hormone	GRF is released by the hypothalamus and acts on the adenohypophyse to stimulate the secretion of growth hormone.	loss of proteostasis	Homo sapiens	In vivo semiquantification of hypothalamic growth hormone-releasing hormone (GHRH) output in humans: evidence for relative GHRH deficiency in aging	10.1210/jcem.84.10.6063	hsa04935	Growth hormone synthesis, secretion and action	2691
GHRHR	GRFR	growth hormone releasing hormone receptor	Receptor for GRF, coupled to G proteins which activate adenylyl cyclase. Stimulates somatotroph cell growth, growth hormone gene transcription and growth hormone secretion.	deregulated nutrient sensing	Homo sapiens	Familial Dwarfism Due to a Novel Mutation of the Growth Hormone-Releasing Hormone Receptor Gene	10.1210/jcem.84.3.5599	hsa04935	Growth hormone synthesis, secretion and action	2692
GPX1	Glutathione Peroxidase 1; GSHPX1; GPXD	glutathione peroxidase 1	Overexpression of GPX1 in mice results in insulin (INS) resistance and obesity.	deregulated nutrient sensing	Homo sapiens	Association of GPX1 and GPX4 polymorphisms with episodic memory and Alzheimer's disease	10.1016/j.neulet.2017.12.026	unknown	Unknown	2876
GPX4	Phospholipid Hydroperoxide Glutathione Peroxidase	glutathione peroxidase 4	Essential antioxidant peroxidase that directly reduces phospholipid hydroperoxide even if they are incorporated in membranes and lipoproteins. Can also reduce fatty acid hydroperoxide, cholesterol hydroperoxide and thymine hydroperoxide. Plays a key role in protecting cells from oxidative damage by preventing membrane lipid peroxidation. Required to prevent cells from ferroptosis, a non-apoptotic…	others	Homo sapiens	Regulation of Ferroptotic Cancer Cell Death by GPX4	10.1016/j.cell.2013.12.010	unknown	Unknown	2879
GRB2	NCKAP2	growth factor receptor-bound protein 2	GRB2 has a role as a signal transducer of many pathways, including pathways and genes previously related to ageing such as INS/IGF1 signalling and SHC1.	deregulated nutrient sensing	Homo sapiens	Feedback between p21 and reactive oxygen production is necessary for cell senescence	10.1038/msb.2010.5	hsa04910	Insulin signaling pathway	2885
GRIA2	GluA2	Glutamate Ionotropic Receptor AMPA Type Subunit 2	Receptor for glutamate that functions as ligand-gated ion channel in the central nervous system and plays an important role in excitatory synaptic transmission. L-glutamate acts as an excitatory neurotransmitter at many synapses in the central nervous system. Binding of the excitatory neurotransmitter L-glutamate induces a conformation change, leading to the opening of the cation channel, and the…	others	Homo sapiens	Epigenetic-aging-signature to determine age in different tissues	10.18632/aging.100395	hsa04024	cAMP signaling pathway	2891
GRN	PC Cell-Derived Growth Factor	granulin	Secreted protein that acts as a key regulator of lysosomal function and as a growth factor involved in inflammation, wound healing and cell proliferation. Regulates protein trafficking to lysosomes and, also the activity of lysosomal enzymes. Facilitates also the acidification of lysosomes, causing degradation of mature CTSD by CTSB. In addition, functions as wound-related growth factor that acts…	others	Homo sapiens	GRN variability contributes to sporadic frontotemporal lobar degeneration	10.3233/JAD-2010-1225	unknown	Unknown	2896
GSK3A	Glycogen Synthase Kinase-3 Alpha	glycogen synthase kinase 3 alpha	Constitutively active protein kinase that acts as a negative regulator in the hormonal control of glucose homeostasis, Wnt signaling and regulation of transcription factors and microtubules, by phosphorylating and inactivating glycogen synthase (GYS1 or GYS2), CTNNB1/beta-catenin, APC and AXIN1. Requires primed phosphorylation of the majority of its substrates. Contributes to insulin regulation o…	deregulated nutrient sensing	Homo sapiens	Glycogen synthase kinase-3: properties, functions, and regulation	10.1021/cr000110o	unknown	Unknown	2931
GSK3B	Glycogen Synthase Kinase 3 Beta; Serine/Threonine-Protein Kinase GSK3B	glycogen synthase kinase 3 beta	Adult overexpression of GSK3B in the brain of resulted in neurodegeneration. GSK-3beta has been postulated to mediate Alzheimer's disease tau hyperphosphorylation, beta-amyloid-induced neurotoxicity and presenilin-1 mutation pathogenic effects.	others	Homo sapiens	Early Life Stress and Epigenetics in Late-onset Alzheimer's Dementia: A Systematic Review	10.2174/1389202919666171229145156	hsa04910	Insulin signaling pathway	2932
GSR	Glutathione-Disulfide Reductase; GRase; GRD1	glutathione reductase	GSR is involved in redox regulation and oxidative defence.	others	Homo sapiens	Loss of glutathione redox homeostasis impairs proteostasis by inhibiting autophagy-dependent protein degradation	10.1038/s41418-018-0270-9	unknown	Unknown	2936
GSS	GSHS; GSH-S; Glutathione Synthase	glutathione synthetase	Mutations in the human GSS gene cause 5-oxoprolinuria. GSS is involved in redox regulation.	others	Homo sapiens	Mutations in the Glutathione Synthetase Gene Cause 5-oxoprolinuria	10.1038/ng1196-361	unknown	Unknown	2937
GSTA4	GTA4	glutathione S-transferase alpha 4	It is involved in oxidative protection as well as the removal of toxins and harmful metabolic by-products.	altered intercellular communication	Homo sapiens	Glutathione S-transferase Isoenzymatic Response to Aging in Rat Cerebral Cortex and Cerebellum	10.1016/s0197-4580(02)00139-2	unknown	Unknown	2941
GSTP1	GSTP; FAEES3; GST3	glutathione S-transferase pi 1	It is involved in oxidative protection, extend lifespan.	epigenetic alterations	Homo sapiens	DNA methylation in repeat negative prostate biopsies as a marker of missed prostate cancer	10.1186/s13148-019-0746-6	unknown	Unknown	2950
GTF2H2	BTF2; TFIIH; BTF2P44	general transcription factor IIH, polypeptide 2, 44kDa	Transcription factor II H interacts with a variety of factors during transcription, suggesting that, in addition to its essential role in transcription initiation, it also participates as a regulatory factor.	epigenetic alterations	Homo sapiens	The Transcriptional Complexity of the TFIIH Complex	10.1016/j.tig.2003.08.005	unknown	Unknown	2966
H2AFX	H2AX; H2A.X	H2A histone family, member X	H2AFX has been involved in DNA repair.	genomic instability	Homo sapiens	Genomic Instability in Mice Lacking Histone H2AX	10.1126/science.1069398	unknown	Unknown	3014
HBP1	HMG Box-Containing Protein 1	HMG-box transcription factor 1	HBP1 has been related to DNA unwinding and stress response.	genomic instability	Homo sapiens	HBP1: a HMG box transcriptional repressor that is targeted by the retinoblastoma family	10.1101/gad.11.3.383	unknown	Unknown	26959
HDAC1	HD1; GON-10; RPD3L1	histone deacetylase 1	HDAC1 performs the deacetylation of histones and is an important player in may processes such as development, transcriptional regulation, and cell cycle progression.	epigenetic alterations	Homo sapiens	Histone Deacetylases (HDACs): Characterization of the Classical HDAC Family	10.1042/BJ20021321	hsa04110	Cell cycle	3065
HDAC2	RPD3; YAF1	histone deacetylase 2	HDAC2 performs the deacetylation of histones and is an important player in may processes such as development, transcriptional regulation, and cell cycle progression.	cellular senescence	Homo sapiens	Histone Deacetylases (HDACs): Characterization of the Classical HDAC Family	10.1042/BJ20021321	hsa04110	Cell cycle	3066
HDAC3	SMAP45; HD3	histone deacetylase 3	Responsible for the deacetylation of lysine residues on the N-terminal part of the core histones (H2A, H2B, H3 and H4), and some other non-histone substrates. Histone deacetylation gives a tag for epigenetic repression and plays an important role in transcriptional regulation, cell cycle progression and developmental events.	epigenetic alterations	Homo sapiens	Histone deacetylases (HDACs): characterization of the classical HDAC family	10.1042/BJ20021321	unknown	Unknown	8841
HELLS	PASG; SMARCA6; LSH	helicase, lymphoid-specific	The disruption of PASG (lsh), a SNF2-like factor that facilitates DNA methylation, causes global hypomethylation, developmental growth retardation and a premature aging phenotype.	epigenetic alterations	Homo sapiens	Characterization of gene expression, genomic structure, and chromosomal localization of Hells (Lsh)	10.1006/geno.1998.5557	unknown	Unknown	3070
HESX1	RPX; ANF	HESX homeobox 1	HESX1 is an important regulator of development and, particularly, of pituitary development.	others	Homo sapiens	Mutations in the homeobox gene HESX1/Hesx1 associated with septo-optic dysplasia in human and mouse	10.1038/477	hsa04550	Signaling pathways regulating pluripotency of stem cells	8820
HGF	F-TCF; HGFB; HPTA	hepatocyte growth factor	HGF and bFGF derived from hADSCs improved ovarian function during natural aging via reduction of oxidative stress by activating the SIRT1/FOXO1 signaling pathway.	senescence-associated secretory phenotype	Homo sapiens	HGF and BFGF Secretion by Human Adipose-Derived Stem Cells Improves Ovarian Function During Natural Aging via Activation of the SIRT1/FOXO1 Signaling Pathway	10.1159/000487559	hsa04151	PI3K-Akt signaling pathway	3082
HIC1	Zinc Finger And BTB Domain-Containing Protein 29	hypermethylated in cancer 1	Transcriptional repressor. Recognizes and binds to the consensus sequence '5-[CG]NG[CG]GGGCA[CA]CC-3'. May act as a tumor suppressor. May be involved in development of head, face, limbs and ventral body wall. Involved in down-regulation of SIRT1 and thereby is involved in regulation of p53/TP53-dependent apoptotic DNA-damage responses. The specific target gene promoter association seems to be dep…	genomic instability	Homo sapiens	Tumor suppressor HIC1 directly regulates SIRT1 to modulate p53-dependent DNA-damage responses	https://doi.org/10.1016/j.cell.2005.08.011	unknown	Unknown	3090
HIF1A	PASD8; MOP1	hypoxia inducible factor 1, alpha subunit (basic helix-loop-helix transcription factor)	Functions as a master transcriptional regulator of the adaptive response to hypoxia.	others	Homo sapiens	Pathobiological Pseudohypoxia as a Putative Mechanism Underlying Myelodysplastic Syndromes	10.1158/2159-8290.CD-17-1203	hsa04066	HIF-1 signaling pathway	3091
HK3	HKIII; HXK3	hexokinase 3	Catalyzes the phosphorylation of hexose, such as D-glucose and D-fructose, to hexose 6-phosphate (D-glucose 6-phosphate and D-fructose 6-phosphate.	others	Homo sapiens	ESR1, HK3 and BRSK1 gene variants are associated with both age at natural menopause and premature ovarian failure	10.1186/1750-1172-7-5	hsa04066	HIF-1 signaling pathway	3101
HMGB1	HMG3; SBP-1; DKFZp686A04236	high mobility group box 1	It is related to DNA unwinding, stress response, and maintenance of genome stability.	genomic instability	Homo sapiens	High Mobility Group Protein B1 Enhances DNA Repair and Chromatin Modification After DNA Damage	10.1073/pnas.0803181105	hsa04140	Autophagy - animal	3146
HMGB2	HMG2	high mobility group box 2	HMGB2 has been related to DNA unwinding and stress response.	genomic instability	Homo sapiens	HMGB2 expression is associated with transition from a quiescent to an activated state of adult neural stem cells	10.1002/dvdy.24559	unknown	Unknown	3148
HOXB7	HOX2; HOX2C	homeobox B7	It is crucial in morphogenesis and development. The expression of many HOX genes, including HOXB7, declines with age, even prior to adulthood.	genomic instability	Homo sapiens	Do Longevity Assurance Genes Containing Hox Domains Regulate Cell Development via Ceramide Synthesis?	10.1016/s0014-5793(02)03248-9	unknown	Unknown	3217
HOXC4	HOX3; HOX3E	homeobox C4	Sequence-specific transcription factor which is part of a developmental regulatory system that provides cells with specific positional identities on the anterior-posterior axis.	genomic instability	Homo sapiens	The Binding of Ku Antigen to Homeodomain Proteins Promotes Their Phosphorylation by DNA-dependent Protein Kinase	10.1074/jbc.M100768200	unknown	Unknown	3221
HRAS	P21ras	harvey rat sarcoma viral oncogene homolog	It is involved in the activation of Ras protein signal transduction.	cellular senescence	Homo sapiens	Bladder Cancer and Genetic Mutations	10.1007/s12013-015-0574-z	hsa04211	Longevity regulating pathway	3265
HSF1	HSTF1	heat shock transcription factor 1	It plays a critical role in regulating the transcription of hsp genes. HSF1 in aged rats exhibits a decreased ability to bind DNA.	epigenetic alterations	Homo sapiens	Rethinking HSF1 in Stress, Development, and Organismal Health	10.1016/j.tcb.2017.08.002	unknown	Unknown	3297
HSP90AA1	LAP2	heat shock protein 90kDa alpha (cytosolic), class A member 1	Molecular chaperone that promotes the maturation, structural maintenance and proper regulation of specific target proteins involved for instance in cell cycle control and signal transduction.	others	Homo sapiens	Heat shock response and ageing: mechanisms and applications	10.1006/cbir.2001.0789	hsa04151	PI3K-Akt signaling pathway	3320
HSPA1A	HSP72; HSP70	heat shock 70kDa protein 1A,tissue-specific	Ensuring the correct folding of proteins. Acts as a cellular defense mechanism,the aging-associated variation of the levels of Hsp70 followed a different pattern in post-mitotic and mitotic tissues, being lower or higher in old comparing to adults, respectively.	loss of proteostasis	Homo sapiens	Hsp70 Basal Levels, a Tissue Marker of the Rate of Aging and Longevity in	10.1016/j.exger.2016.08.013	hsa04010	MAPK signaling pathway	3303
HSPA1B	HSP70-2; HSP72	heat shock 70kDa protein 1B	Stress inducible, ATPase activity, tolerance of hyperthermia,ischemia/hypoxia, resistance to oxidative, UV and TNF stresses,protection against protein aggregation, regulation of HS response,protection of transcription/translation, tumorigenicity,antiapoptotic.	loss of proteostasis	Homo sapiens	Paradoxical Increase of Heat-Shock Response With Age in a Substrain of F344 Rats: Comparison Between F344/DuCrj and F344/Jcl	10.1016/s0047-6374(02)00096-9	hsa04010	MAPK signaling pathway	3304
HSPA8	HSC71; HSC70; HSP73	heat shock 70kDa protein 8	This gene encodes a member of the heat shock protein 70 family, which contains both heat-inducible and constitutively expressed members. This protein belongs to the latter group, which are also referred to as heat-shock cognate proteins. It functions as a chaperone, and binds to nascent polypeptides to facilitate correct folding. It also functions as an ATPase in the disassembly of clathrin-coate…	loss of proteostasis	Homo sapiens	Heat Shock Response and Ageing: Mechanisms and Applications	10.1006/cbir.2001.0789	hsa04010	MAPK signaling pathway	3312
HSPA9	GRP75; PBP74; HSPA9B	heat shock 70kDa protein 9 (mortalin)	HSPA9 influenced pre-messenger RNA splicing by modulating the inclusion of the exons.	epigenetic alterations	Homo sapiens	Parkinson's Disease-Related Gene Variants Influence pre-mRNA Splicing Processes	10.1016/j.neurobiolaging.2016.07.014	unknown	Unknown	3313
HSPD1	GroEL; HSP60; SPG13	heat shock 60kDa protein 1 (chaperonin)	It is involve in the aging-related apoptotic process, promote aging.	mitochondrial dysfunction	Homo sapiens	Age-related Alterations in Expression of Apoptosis Regulatory Proteins and Heat Shock Proteins in Rat Skeletal Muscle	10.1016/j.bbadis.2005.08.003	unknown	Unknown	3329
HTRA2	Serine Proteinase OMI	HtrA serine peptidase 2	Serine protease that shows proteolytic activity against a non-specific substrate beta-casein. Promotes or induces cell death either by direct binding to and inhibition of BIRC proteins (also called inhibitor of apoptosis proteins, IAPs), leading to an increase in caspase activity, or by a BIRC inhibition-independent, caspase-independent and serine protease activity-dependent mechanism. Cleaves TH…	loss of proteostasis	Homo sapiens	Characterization of a novel human serine protease that has extensive homology to bacterial heat shock endoprotease HtrA and is regulated by kidney ischemia	10.1074/jbc.275.4.2581	hsa04210	Apoptosis	27429
HTT	IT15; HD	huntingtin	DeltaQ-htt expression in vitro increases autophagosome synthesis and stimulates the Atg5-dependent clearance of truncated N-terminal htt aggregates.	loss of proteostasis	Homo sapiens	Loss of huntingtin-mediated BDNF gene transcription in Huntington's disease	10.1126/science.1059581	unknown	Unknown	3064
IFNB1	Fibroblast Interferon	interferon beta	It has antiviral, antibacterial and anticancer activities.	others	Homo sapiens	Variation at the NFATC2 locus increases the risk of thiazolidinedione-induced edema in the Diabetes REduction Assessment with ramipril and rosiglitazone Medication (DREAM) study	10.2337/dc10-0452	hsa04630	JAK-STAT signaling pathway	3456
IGF1	MGF	insulin-like growth factor 1 (somatomedin C)	The insulin-like growth factors, isolated from plasma, are structurally and functionally related to insulin but have a much higher growth-promoting activity.	cellular senescence	Homo sapiens	Insulin-like Growth factor-1 Signaling in Cardiac Aging	10.1016/j.bbadis.2017.08.029	hsa04211	Longevity regulating pathway	3479
IGF1R	CD221; JTK13	insulin-like growth factor 1 receptor	Receptor tyrosine kinase which mediates actions of insulin-like growth factor 1 (IGF1). Binds IGF1 with high affinity and IGF2 and insulin (INS) with a lower affinity.	others	Homo sapiens	β Cell Aging Markers Have Heterogeneous Distribution and Are Induced by Insulin Resistance	10.1016/j.cmet.2017.03.015	hsa04211	Longevity regulating pathway	3480
IGF2	C11orf43	insulin-like growth factor 2	The insulin-like growth factors possess growth-promoting activity. Major fetal growth hormone in mammals. Plays a key role in regulating fetoplacental development.	cellular senescence	Homo sapiens	Insulin-like growth factors: actions on the skeleton	10.1530/JME-17-0298	hsa04010	MAPK signaling pathway	3481
IGFBP1	AFBP; IBP1; IGF-BP25	insulin like growth factor binding protein 1	As a downstream protein of Jagged1, IGFBP1 was correlated with the severity of coronary atherosclerosis in aging patients, and the increase of circulating IGFBP1 levels with aging may be an adaptive response to counter HCAEC senescence through Akt signaling.	senescence-associated secretory phenotype	Homo sapiens	Role of IGFBP1 in the senescence of vascular endothelial cells and severity of aging?related coronary atherosclerosis	10.3892/ijmm.2019.4338	unknown	Unknown	3484
IGFBP2	IGF-Binding Protein 2	insulin-like growth factor binding protein 2, 36kDa	Inhibits IGF-mediated growth and developmental rates. IGF-binding proteins prolong the half-life of the IGFs and have been shown to either inhibit or stimulate the growth promoting effects of the IGFs on cell culture. They alter the interaction of IGFs with their cell surface receptors.	others	Homo sapiens	Duplication of the IGFBP-2 gene in teleost fish: protein structure and functionality conservation and gene expression divergence	10.1371/journal.pone.0003926	unknown	Unknown	3485
IGFBP3	IGFBP-3; BP-53	insulin-like growth factor binding protein 3	IGF-binding proteins prolong the half-life of the IGFs and have been shown to either inhibit or stimulate the growth promoting effects of the IGFs on cell culture.	cellular senescence	Homo sapiens	IGFBP-3 Plays an Important Role in Senescence as an Aging Marker	10.1016/j.etap.2018.03.014	hsa04115	p53 signaling pathway	3486
IKBKB	Inhibitor Of Nuclear Factor Kappa-B Kinase Subunit Beta	inhibitor of kappa light polypeptide gene enhancer in B-cells, kinase beta	Serine kinase that plays an essential role in the NF-kappa-B signaling pathway which is activated by multiple stimuli such as inflammatory cytokines, bacterial or viral products, DNA damages or other cellular stresses. Acts as part of the canonical IKK complex in the conventional pathway of NF-kappa-B activation. Phosphorylates inhibitors of NF-kappa-B on 2 critical serine residues.	altered intercellular communication	Homo sapiens	Ro52-mediated monoubiquitination of IKK{beta} down-regulates NF-{kappa}B signalling	10.1093/jb/mvp127	hsa04910	Insulin signaling pathway	3551
IKBKG	IKK-Gamma	Inhibitor Of Nuclear Factor Kappa B Kinase Regulatory Subunit	Regulatory subunit of the IKK core complex which phosphorylates inhibitors of NF-kappa-B thus leading to the dissociation of the inhibitor/NF-kappa-B complex and ultimately the degradation of the inhibitor. Its binding to scaffolding polyubiquitin seems to play a role in IKK activation by multiple signaling receptor pathways. However, the specific type of polyubiquitin recognized upon cell stimul…	NF-κB related gene	Homo sapiens	GSK-3β controls NF-kappaB activity via IKKγ/NEMO	10.1038/srep38553	hsa04064	NF-kappa B signaling pathway	8517
IL15	IL-15	interleukin 15	Endurance exercise attenuates age-associated changes to skin in humans and mice and exercise-induced IL-15 is a novel regulator of mitochondrial function in aging skin.	senescence-associated secretory phenotype	Homo sapiens	Exercise-stimulated interleukin-15 is controlled by AMPK and regulates skin metabolism and aging	10.1111/acel.12341	hsa04060	Cytokine-cytokine receptor interaction	3600
IL1A	IL-1A; IL1; IL1F1	interleukin 1 alpha	Reduced IL1A diminished NF-κB transcriptional activity, which controls much of the SASP; exogenous IL1A restored IL6 secretion to rapamycin-treated cells.	senescence-associated secretory phenotype	Homo sapiens	MTOR regulates the pro-tumorigenic senescence-associated secretory phenotype by promoting IL1A translation	10.1038/ncb3195	hsa05010	Alzheimer disease	3552
IL1B	IL-1; IL1-BETA; IL1F2	interleukin 1 beta	Aged adipose B cells (AABs) express IL-1R, and inhibition of IL-1 signaling reduces their proliferation and increases lipolysis in aging.	senescence-associated secretory phenotype	Homo sapiens	Aging Induces an Nlrp3 Inflammasome-Dependent Expansion of Adipose B Cells That Impairs Metabolic Homeostasis	10.1016/j.cmet.2019.10.006	hsa04010	MAPK signaling pathway	3553
IL1R1	IL1R; IL1RA; P80	interleukin 1 receptor type 1	IL-1β during the early stages following chronic cerebral hypoperfusion impedes OPC recruitment via IL-1R1, which inhibits white matter repair and functional recovery. IL-1R1 inhibitors may have potential uses in the treatment of SIVD.	NF-κB related gene	Homo sapiens	Interleukin-1β impedes oligodendrocyte progenitor cell recruitment and white matter repair following chronic cerebral hypoperfusion	10.1016/j.bbi.2016.09.024	hsa04064	NF-kappa B signaling pathway	3554
IL2	TCGF	interleukin 2	Produced by T-cells in response to antigenic or mitogenic stimulation, this protein is required for T-cell proliferation and other activities crucial to regulation of the immune response.	cellular senescence	Homo sapiens	Low-affinity TCR Engagement Drives IL-2-dependent Post-Thymic Maintenance of Naive CD4+ T Cells in Aged Humans	10.1111/acel.12353	hsa04630	JAK-STAT signaling pathway	3558
IL2RG	SCIDX1; P64	interleukin 2 receptor, gamma	Common subunit for the receptors for a variety of interleukins.	others	Homo sapiens	Profile of Inflammation-associated genes during Hepatic Differentiation of Human Pluripotent Stem Cells	10.1016/j.dib.2015.10.023	hsa04630	JAK-STAT signaling pathway	3561
IL6	IL-6; BSF2; HGF	interleukin 6	Transgenic mice expressing high levels of IL6 have a reduced growth rate and low levels of IGF1. IL-6-mediated decrease in IGF-I production represents a major mechanism by which chronic inflammation affects growth.	deregulated nutrient sensing	Homo sapiens	Interleukin 6 Causes Growth Impairment in Transgenic Mice Through a Decrease in Insulin-Like Growth factor-I. A Model for Stunted Growth in Children With Chronic Inflammation	10.1172/JCI119207	hsa04218	Cellular senescence	3569
IL6ST	GP130; HIES4; IL-6RB	interleukin 6 signal transducer	miR-126a-3p also modulates the expression of IRS1, IRS2, IL6ST and PIK3R2, all targets that enforce the hypothesis that senescent endothelial cells may reduce the proliferative ability and the stemness phenotype of bone marrow-derived mesenchymal stem cells.	senescence-associated secretory phenotype	Homo sapiens	The senescent status of endothelial cells affects proliferation, inflammatory profile and SOX2 expression in bone marrow-derived mesenchymal stem cells	10.1016/j.exger.2019.02.014	hsa04630	Cytokine-cytokine receptor interaction	3572
IL7	IL-7	interleukin 7	It stimulates the proliferation of lymphoid progenitors, inhibit aging.	cellular senescence	Homo sapiens	Age-associated Thymic Atrophy Is Linked to a Decline in IL-7 Production	10.1016/s0531-5565(01)00213-3	hsa04630	JAK-STAT signaling pathway	3574
IL7R	CDW127	interleukin 7 receptor	Receptor for interleukin-7. Also acts as a receptor for thymic stromal lymphopoietin (TSLP).	cellular senescence	Homo sapiens	IL7R Gene Expression Network Associates With Human Healthy Ageing	10.1186/s12979-015-0048-6	hsa04630	JAK-STAT signaling pathway	3575
INS	IDDM; ILPR	insulin	Insulin decreases blood glucose concentration. It increases cell permeability to monosaccharides, amino acids and fatty acids.	cellular senescence	Homo sapiens	Brain Insulin Signalling, Glucose Metabolism and Females' Reproductive Aging: A Dangerous Triad in Alzheimer's Disease	10.1016/j.neuropharm.2018.01.044	hsa04211	Longevity regulating pathway	3630
INSR	CD220; HHF5	insulin receptor	Receptor tyrosine kinase which mediates the pleiotropic actions of insulin. Binding of insulin leads to phosphorylation of several intracellular substrates, including, insulin receptor substrates (IRS1, 2, 3, 4), SHC, GAB1, CBL and other signaling intermediates.	cellular senescence	Homo sapiens	Cross-species Microarray Analysis With the OSCAR System Suggests an INSR->Pax6->NQO1 Neuro-Protective Pathway in Aging and Alzheimer's DiseaseThe Ubiquitin Ligase CHIP Integrates Proteostasis and Aging by Regulation of Insulin Receptor Turnover	10.1093/nar/gkm408	hsa04211	Longevity regulating pathway	3643
IRS1	HIRS-1	insulin receptor substrate 1	May mediate the control of various cellular processes by insulin.	cellular senescence	Homo sapiens	A novel T608R missense mutation in insulin receptor substrate-1 identified in a subject with type 2 diabetes impairs metabolic insulin signaling	10.1210/jc.2002-020933	hsa04211	Longevity regulating pathway	3667
IRS2	IRS-2	insulin receptor substrate 2	May mediate the control of various cellular processes by insulin.	cellular senescence	Homo sapiens	New amino acid substitutions in the IRS-2 gene in Finnish and Chinese subjects with late-onset type 2 diabetes	10.2337/diabetes.50.8.1949	hsa04211	Longevity regulating pathway	8660
IRS4	Pp160	insulin receptor substrate 4	It acts as an interface between multiple growth factor receptors possessing tyrosine kinase activity, such as insulin receptor, IGF1R and FGFR1, and a complex network of intracellular signaling molecules containing SH2 domains. It is involved in the IGF1R mitogenic signaling pathway. It promotes the AKT1 signaling pathway and BAD phosphorylation during insulin stimulation without activation of RP…	altered intercellular communication	Homo sapiens	Characterization of insulin receptor substrate 4 in human embryonic kidney 293 cells	10.1074/jbc.273.17.10726	hsa04211	Longevity regulating pathway	728340
ITGA2	BR; CD49B; GPIa	integrin subunit alpha 2	Overexpressed ITGA2 promoted the proliferation of ovarian cancer cells. ITGA2 regulated the phosphorylation of forkhead box O1 (FoxO1) by mediating AKT phosphorylation.	senescence-associated secretory phenotype	Homo sapiens	Overexpressed ITGA2 contributes to paclitaxel resistance by ovarian cancer cells through the activation of the AKT/FoxO1 pathway	10.18632/aging.102954	hsa04151	PI3K-Akt signaling pathway	3673
JAK2	JTK10	janus kinase 2	Knockdown or pharmacological inhibition of the JAK-STAT enhances satellite stem cell division potential, resulting in better muscle regeneration. Upon JAK inhibition there was a reduction in inflammatory cytokines and chemokines.	stem cell exhaustion	Homo sapiens	JAK Inhibition Alleviates the Cellular Senescence-Associated Secretory Phenotype and Frailty in Old Age	10.1073/pnas.1515386112	hsa04935	Growth hormone synthesis, secretion and action	3717
JUN	c-Jun; AP-1	jun proto-oncogene	AP-1's DNA-binding activity decreases with age.	genomic instability	Homo sapiens	Increased Constitutive c-Jun N-terminal Kinase Signaling in Lacking Glutathione S-transferase Pi	10.1074/jbc.M301211200	hsa04310	Wnt signaling pathway	3725
JUND	AP-1	jun D proto-oncogene	His protein has been proposed to protect cells from p53-dependent senescence and apoptosis. Alternative translation initiation site usage results in the production of different isoforms.	cellular senescence	Homo sapiens	Altered composition and DNA binding activity of the AP-1 transcription factor during the ageing of human fibroblasts	10.1016/s0047-6374(01)00319-0	hsa04010	MAPK signaling pathway	3727
KCNA3	Potassium Voltage-Gated Channel; Shaker-Related Subfamily; Member 3	potassium channel, voltage gated shaker related subfamily A, member 3	KCNA3 mediates the voltage-dependent potassium ion permeability of excitable membranes. Assuming opened or closed conformations in response to the voltage difference across the membrane, the protein forms a potassium-selective channel through which potassium ions may pass in accordance with their electrochemical gradient.	altered intercellular communication	Homo sapiens	Confirmation of the assignment of the gene encoding Kv1.3, a voltage-gated potassium channel (KCNA3) to the proximal short arm of human chromosome 1	10.1006/geno.1994.1500	unknown	Unknown	3738
KCNAB3	KCNA3B; Subunit 3; AKR6A9	potassium voltage-gated channel subfamily A regulatory beta subunit 3	KCNAB3 has potential as a highly informative and specific age biomarker for childhood and adolescence.	others	Homo sapiens	Tracking age-correlated DNA methylation markers in the young	10.1016/j.fsigen.2018.06.011	unknown	Unknown	9196
KL	HFTC3	klotho	KL may have weak glycosidase activity towards glucuronylated steroids.	others	Homo sapiens	The KL-VS Polymorphism of KLOTHO Gene Is Protective Against Retinopathy Incidence in Patients With Type 1 Diabetes	10.1016/j.bbadis.2017.12.015	hsa04211	Longevity regulating pathway	9365
KRAS	C-Ki-Ras	GTPase Kras	Ras proteins bind GDP/GTP and possess intrinsic GTPase activity. It plays an important role in the regulation of cell proliferation.It plays a role in promoting oncogenic events by inducing transcriptional silencing of tumor suppressor genes (TSGs) in colorectal cancer (CRC) cells in a ZNF304-dependent manner.	others	Homo sapiens	Regulation of RAS oncogenicity by acetylation.	10.1073/pnas.1201487109	hsa04211	Longevity regulating pathway	8471
LEP	OBS; OB	leptin	LEP is secreted from adipose tissues and is involved in food intake and energy expenditure.	deregulated nutrient sensing	Homo sapiens	Early Onset of Reproductive Function in Normal Female Mice Treated With Leptin	10.1126/science.275.5296.88	hsa04630	JAK-STAT signaling pathway	3952
LEPR	OBR; CD295	leptin receptor	Deletion of LEPR in neurons of mice results in obesity.	deregulated nutrient sensing	Homo sapiens	A Single Nucleotide Polymorphism (SNP) in the Leptin Receptor Is Associated With BMI, Fat Mass and Leptin Levels in Postmenopausal Caucasian Women	10.1007/s004390100468	hsa04630	JAK-STAT signaling pathway	3953
LMNA	CMT2B1; CDCD1	lamin A/C	Lamins are components of the nuclear lamina, a fibrous layer on the nucleoplasmic side of the inner nuclear membrane, which is thought to provide a framework for the nuclear envelope and may also interact with chromatin.	genomic instability	Homo sapiens	Differential Stem Cell Aging Kinetics in Hutchinson-Gilford Progeria Syndrome and Werner Syndrome	10.1007/s13238-018-0517-8	hsa04210	Apoptosis	4000
LMNB1	LMN2; ADLD	lamin B1	Lamins are components of the nuclear lamina, a fibrous layer on the nucleoplasmic side of the inner nuclear membrane, which is thought to provide a framework for the nuclear envelope and may also interact with chromatin.	cellular senescence	Homo sapiens	The nuclear lamina comes of age	10.1038/nrm1550	hsa04210	Apoptosis	4001
LRP2	gp330; DBS	low density lipoprotein receptor-related protein 2	LRP2 may also help regulate the release of parathyroid hormone.	deregulated nutrient sensing	Homo sapiens	Cloning and Sequencing of Human gp330, a Ca(2+)-binding Receptor With Potential Intracellular Signaling Properties	10.1111/j.1432-1033.1996.0132u.x	unknown	Unknown	4036
MAP3K14	HS; HSNIK; NIK	mitogen-activated protein kinase kinase kinase 14	SNPs in MAP3K14 involved in the NF-κB signalling pathway influence bone mineral density, geometry and turnover in a population-based cohort of middle aged and elderly men.	NF-κB related gene	Homo sapiens	Polymorphisms in genes involved in the NF-κB signalling pathway are associated with bone mineral density, geometry and turnover in men	10.1371/journal.pone.0028031	hsa04064	NF-kappa B signaling pathway	9020
MAP3K5	MAPKKK5; ASK1; MEKK5	mitogen-activated protein kinase kinase kinase 5	It is involved in stress response and apoptosis.	cellular senescence	Homo sapiens	Induction of apoptosis by ASK1, a mammalian MAPKKK that activates SAPK/JNK and p38 signaling pathways	10.1126/science.275.5296.90	hsa04010	MAPK signaling pathway	4217
MAP3K7	CSCF; FMD2; MEKK7	mitogen-activated protein kinase kinase kinase 7	MAP3K7 is implicated in the cellular response to internal and external environmental changes, playing a crucial role in the inflammation processes that accompany aging.	NF-κB related gene	Homo sapiens	MAP3K7 and GSTZ1 are associated with human longevity: a two-stage case-control study using a multilocus genotyping	10.1007/s11357-012-9416-8	hsa04064	NF-kappa B signaling pathway	6885
MAPK14	PRKM14; p38; Mxi2	mitogen-activated protein kinase 14	It plays an important role in the cascades of cellular responses.	stem cell exhaustion	Homo sapiens	p38MAPK Controls Expression of Multiple Cell Cycle Inhibitors and Islet Proliferation With Advancing Age	10.1016/j.devcel.2009.05.009	hsa04218	Cellular senescence	1432
MAPK3	ERK1; p44mapk; p44erk1	mitogen-activated protein kinase 3	It is?involved in stress response signalling and maybe in cell cycle control.	stem cell exhaustion	Homo sapiens	Influence of Aging and Calorie Restriction on MAPKs Activity in Rat Kidney	10.1016/s0531-5565(02)00082-7	hsa04910	Insulin signaling pathway	5595
MAPK8	JNK; JNK1; SAPK1	mitogen-activated protein kinase 8	MAPK8, also known as JNK1, encodes many transcripts and is an important player in stress response. Overexpression of JNK in roundworms also increases lifespan.	deregulated nutrient sensing	Homo sapiens	JNK Extends Life Span and Limits Growth by Antagonizing Cellular and Organism-Wide Responses to Insulin Signaling	10.1016/j.cell.2005.02.030	hsa04910	Insulin signaling pathway	5599
MAPK9	JNK2; p54a; SAPK	mitogen-activated protein kinase 9	Also called JNK2, MAPK9 encodes many transcripts and is an important player in stress response. Mice without MAPK8 and MAPK9 die at embryonic stages.	stem cell exhaustion	Homo sapiens	JNK Regulates Lifespan in Caenorhabditis Elegans by Modulating Nuclear Translocation of Forkhead Transcription factor/DAF-16	10.1073/pnas.0500749102	hsa04910	Insulin signaling pathway	5601
MAPT	MTBT1; tau; PPND	microtubule-associated protein tau	Promotes microtubule assembly and stability, and might be involved in the establishment and maintenance of neuronal polarity.	loss of proteostasis	Homo sapiens	Role of Tau Protein in Both Physiological and Pathological Conditions	10.1152/physrev.00024.2003	hsa04010	MAPK signaling pathway	4137
MAX	bHLHd4; bHLHd5; bHLHd6	MYC associated factor X	A transcriptional regulator, MAX can act as pro- or anti-apoptotic.	cellular senescence	Homo sapiens	Role of Mxi1 in Ageing Organ Systems and the Regulation of Normal and Neoplastic Growth	10.1038/31008	hsa04010	MAPK signaling pathway	4149
MDM2	HDM2; MGC5370	MDM2 proto-oncogene, E3 ubiquitin protein ligase	MDM2 is an oncogene that inhibits?TP53. The MDM2 gene encodes multiple transcripts, many of which are tissue-specific. Disruption of MDM2 in mice resulted in increased?TP53-dependent apoptosis and defects in multiple haematopoietic lineages.	cellular senescence	Homo sapiens	mdm2 Is Critical for Inhibition of p53 During Lymphopoiesis and the Response to Ionizing Irradiation	10.1128/mcb.23.2.462-473.2003	hsa04115	p53 signaling pathway	4193
MED1	PBP; TRAP220; RB18A	mediator complex subunit 1	MED1 is involved in embryonic development and important for?SP1?activity.	stem cell exhaustion	Homo sapiens	Roles of PPARs in Health and Disease	10.1038/35013000	unknown	Unknown	5469
MIF	L-Dopachrome Tautomerase	macrophage migration inhibitory factor (glycosylation-inhibiting factor)	Pro-inflammatory cytokine. It is involved in the innate immune response to bacterial pathogens. The expression of MIF at sites of inflammation suggests a role as mediator in regulating the function of macrophages in host defense. It counteracts the anti-inflammatory activity of glucocorticoids. It has phenylpyruvate tautomerase and dopachrome tautomerase activity (in vitro), but the physiological…	others	Homo sapiens	A polymorphism in the macrophage migration inhibitory factor gene is involved in the genetic predisposition of Crohn's disease and associated with cumulative steroid doses	PMID: 17591062	unknown	Unknown	4282
MLH1	DNA Mismatch Repair Protein Mlh1	mutL homolog 1	Heterodimerizes with PMS2 to form MutL alpha, a component of the post-replicative DNA mismatch repair system (MMR). DNA repair is initiated by MutS alpha (MSH2-MSH6) or MutS beta (MSH2-MSH3) binding to a dsDNA mismatch, then MutL alpha is recruited to the heteroduplex. Assembly of the MutL-MutS-heteroduplex ternary complex in presence of RFC and PCNA is sufficient to activate endonuclease activit…	genomic instability	Homo sapiens	Human MutL homolog (MLH1) function in DNA mismatch repair: a prospective screen for missense mutations in the ATPase domain	https://doi.org/10.1093/nar/gkh855	unknown	Unknown	4292
MMP1	CLG; CLGN	matrix metallopeptidase 1	Its expression level in skin fibroblasts was altered in the process of aging, and the cell growth rate was reduced.	senescence-associated secretory phenotype	Homo sapiens	The effect of aging in primary human dermal fibroblasts	10.1371/journal.pone.0219165	hsa04657	IL-17 signaling pathway	4312
MMP10	STMY2	Matrix Metallopeptidase 10	Can degrade fibronectin, gelatins of type I, III, IV, and V; weakly collagens III, IV, and V. Activates procollagenase.	senescence-associated secretory phenotype	Homo sapiens	Exome-wide rare variant analysis in familial essential tremor	10.1016/j.parkreldis.2020.11.021	unknown	Unknown	4319
MMP12	HME	Matrix Metallopeptidase 12	May be involved in tissue injury and remodeling. Has significant elastolytic activity. Can accept large and small amino acids at the P1' site, but has a preference for leucine. Aromatic or hydrophobic residues are preferred at the P1 site, with small hydrophobic residues (preferably alanine) occupying P3.	senescence-associated secretory phenotype	Homo sapiens	A standardized Terminalia chebula fruit extract alters the expression of genes associated with skin architecture and barrier formation	10.1684/ejd.2020.3882	unknown	Unknown	4321
MMP13	Collagenase 3	Matrix Metallopeptidase 13	Plays a role in the degradation of extracellular matrix proteins including fibrillar collagen, fibronectin, TNC and ACAN. Cleaves triple helical collagens, including type I, type II and type III collagen, but has the highest activity with soluble type II collagen. Can also degrade collagen type IV, type XIV and type X. May also function by activating or degrading key regulatory proteins, such as …	senescence-associated secretory phenotype	Homo sapiens	Cosmeceutical potentials of Curcuma mangga Val. extract in human BJ fibroblasts against MMP1, MMP3, and MMP13	10.1016/j.heliyon.2020.e04921	hsa04657	IL-17 signaling pathway	4322
MMP14	MT1-MMP	Matrix Metallopeptidase 14	Endopeptidase that degrades various components of the extracellular matrix such as collagen. Activates progelatinase A. Essential for pericellular collagenolysis and modeling of skeletal and extraskeletal connective tissues during development (By similarity). May be involved in actin cytoskeleton reorganization by cleaving PTK7 (PubMed:20837484). Acts as a positive regulator of cell growth and mi…	senescence-associated secretory phenotype	Homo sapiens	Identification of a new pseudogenes/lncRNAs-hsa-miR-26b-5p-COL12A1 competing endogenous RNA network associated with prognosis of pancreatic cancer using bioinformatics analysis	10.18632/aging.103709	hsa04668	TNF signaling pathway	4323
MMP2	TBE-1	Matrix Metallopeptidase 2	Ubiquitinous metalloproteinase that is involved in diverse functions such as remodeling of the vasculature, angiogenesis, tissue repair, tumor invasion, inflammation, and atherosclerotic plaque rupture. As well as degrading extracellular matrix proteins, can also act on several nonmatrix proteins such as big endothelial 1 and beta-type CGRP promoting vasoconstriction. Also cleaves KISS at a Gly-|…	senescence-associated secretory phenotype	Homo sapiens	Galectin-1 promotes vasculogenic mimicry in gastric adenocarcinoma via the Hedgehog/GLI signaling pathway	10.18632/aging.104000	hsa01522	Endocrine resistance	4313
MMP3	Stromelysin-1	Matrix Metallopeptidase 3	Can degrade fibronectin, laminin, gelatins of type I, III, IV, and V; collagens III, IV, X, and IX, and cartilage proteoglycans. Activates procollagenase.	senescence-associated secretory phenotype	Homo sapiens	The effect of aging in primary human dermal fibroblasts	10.1371/journal.pone.0219165	hsa04657	IL-17 signaling pathway	4314
MMP7	Pump-1 Protease	Matrix Metallopeptidase 7	Degrades casein, gelatins of types I, III, IV, and V, and fibronectin. Activates procollagenase.	senescence-associated secretory phenotype	Homo sapiens	Interleukin-17 promotes prostate cancer via MMP7-induced epithelial-to-mesenchymal transition	10.1038/onc.2016.240	hsa04310	Wnt signaling pathway	4316
MSRA	Methionine Sulfoxide Reductase A; PMSR; Peptide Met(O) Reductase	methionine sulfoxide reductase A	A decline in MSRA activity could reduce the antioxidant defenses and increase the oxidation of critical proteins in neurons in the brain in AD.	others	Homo sapiens	Decrease in Peptide Methionine Sulfoxide Reductase in Alzheimer's Disease Brain	10.1046/j.1471-4159.1999.0731660.x	unknown	Unknown	4482
MT-CO1	COX1; COI; MTCO1	mitochondrially encoded cytochrome c oxidase I	MT-CO1 catalyses the reduction of oxygen to water, inactivation of it contributes to ""immortality"".	mitochondrial dysfunction	Homo sapiens	Mitochondrial Group II Introns, Cytochrome C Oxidase, and Senescence in Podospora Anserina	10.1128/mcb.19.6.4093	unknown	Unknown	4512
MT1E	MT-IE	metallothionein 1E	Metallothioneins have a high content of cysteine residues that bind various heavy metals; these proteins are transcriptionally regulated by both heavy metals and glucocorticoids.	others	Homo sapiens	Induction by zinc of specific metallothionein isoforms in human monocytes	10.1111/j.1432-1033.1994.tb18603.x	unknown	Unknown	4493
MTOR	RAPT1; FLJ44809; FRAP	mechanistic target of rapamycin (serine/threonine kinase)	The MTOR kinase belongs to the target of rapamycin group of enzymes which regulate cellular growth and proliferation. In human cell cultures MTOR inhibition supresses the senescence associated secretory phenotype (SASP), which can disrupt tissues and contribute to age-related pathologies, including cancer.	deregulated nutrient sensing	Homo sapiens	MTOR Regulates the Pro-Tumorigenic Senescence-Associated Secretory Phenotype by Promoting IL1A Translation	10.1038/ncb3195	hsa04211	Longevity regulating pathway	2475
MVK	MK	Mevalonate Kinase	Catalyzes the phosphorylation of mevalonate to mevalonate 5-phosphate, a key step in isoprenoid and cholesterol biosynthesis.	others	Homo sapiens	Allantoin, a Potential Metabolite That Promotes AMPK Phosphorylation and Suppresses Cholesterol Biosynthesis Via the Mevalonate Pathway and Bloch Pathway	10.1007/s12010-020-03265-2	hsa00900	Terpenoid backbone biosynthesis	4598
MXD1	MAD1; bHLHc58; MAD	MAX dimerization protein 1	MXD1 is involved in apoptosis. It forms with?MAX?a transcriptional repressor and might antagonize?MYC?function.	cellular senescence	Homo sapiens	X-ray structures of Myc-Max and Mad-Max recognizing DNA. Molecular bases of regulation by proto-oncogenic transcription factors	10.1016/s0092-8674(02)01284-9	unknown	Unknown	4084
MXI1	MXD2; MAD2; MXI	MAX interactor 1, dimerization protein	Mxi1 is involved in the homeostasis of differentiated organ systems, acts as a tumour suppressor in vivo, and engages the Myc network in a functionally relevant manner.	others	Homo sapiens	Mxi1, a protein that specifically interacts with Max to bind Myc-Max recognition sites	10.1016/0092-8674(93)90662-a	unknown	Unknown	4601
MYC	C-Myc	v-myc avian myelocytomatosis viral oncogene homolog	Transcription factor that binds DNA in a non-specific manner, yet also specifically recognizes the core sequence 5'-CAC[GA]TG-3'. Activates the transcription of growth-related genes.	cellular senescence	Homo sapiens	Reduced c-Myc signaling triggers telomere-independent senescence by regulating Bmi-1 and p16(INK4a)	10.1073/pnas.0600069103	hsa04218	Cellular senescence	4609
MYD88	MYD88 Innate Immune Signal Transduction Adaptor	Myeloid Differentiation Primary Response 88	Adapter protein involved in the Toll-like receptor and IL-1 receptor signaling pathway in the innate immune response (PubMed:15361868, PubMed:18292575). Acts via IRAK1, IRAK2, IRF7 and TRAF6, leading to NF-kappa-B activation, cytokine secretion and the inflammatory response (PubMed:15361868, PubMed:24316379, PubMed:19506249). Increases IL-8 transcription (PubMed:9013863). Involved in IL-18-mediat…	others	Homo sapiens	Aging leads to dysfunctional innate immune responses to TLR2 and TLR4 agonists	10.1007/s40520-018-1064-0	hsa04010	MAPK signaling pathway	4615
MYLK	MLCK1	Myosin Light Chain Kinase	Calcium/calmodulin-dependent myosin light chain kinase implicated in smooth muscle contraction via phosphorylation of myosin light chains (MLC). Also regulates actin-myosin interaction through a non-kinase activity. Phosphorylates PTK2B/PYK2 and myosin light-chains. Involved in the inflammatory response (e.g. apoptosis, vascular permeability, leukocyte diapedesis), cell motility and morphology, a…	others	Homo sapiens	Heterozygote genotypes at rs2222823 and rs2811712 SNP loci are associated with cerebral small vessel disease in Han Chinese population	10.1111/j.1755-5949.2012.00322.x	hsa04020	Calcium signaling pathway	4638
NBN	NBS1; P95	nibrin	Component of the MRE11-RAD50-NBN (MRN complex) which plays a critical role in the cellular response to DNA damage and the maintenance of chromosome integrity.	genomic instability	Homo sapiens	Nijmegen Breakage Syndrome Fibroblasts and iPSCs: Cellular Models for Uncovering Disease-Associated Signaling Pathways and Establishing a Screening Platform for Anti-Oxidants	10.1038/s41598-017-07905-2	hsa04218	Cellular senescence	4683
NCOR1	TRAC1	nuclear receptor corepressor 1	NCOR1 mediates transcriptional repression by certain nuclear receptors. It promotes histone deacetylation and the formation of repressive chromatin structures which may impede the access of basal transcription factors.	cellular senescence	Homo sapiens	Exchange of N-CoR corepressor and Tip60 coactivator complexes links gene expression by NF-kappaB and beta-amyloid precursor protein	10.1016/s0092-8674(02)00809-7	unknown	Unknown	9611
NCOR2	Thyroid-, Retinoic-Acid-Receptor-Associated Corepressor	nuclear receptor corepressor 2	It mediates the transcriptional repression activity of some nuclear receptors by promoting chromatin condensation, thus preventing access of the basal transcription. Isoform 1 and isoform 4 have different affinities for different nuclear receptors. It is involved in the regulation BCL6-dependent of the germinal center (GC) reactions, mainly through the control of the GC B-cells proliferation and …	others	Homo sapiens	A hybrid mechanism of action for BCL6 in B cells defined by formation of functionally distinct complexes at enhancers and promoters	10.1016/j.celrep.2013.06.016	hsa04330	Notch signaling pathway	9612
NFE2L1	Locus Control Region-Factor 1	nuclear factor, erythroid 2-like 1	NFE2L1 constitutes a precursor of the transcription factor NRF1. It is able to detect various cellular stresses, such as cholesterol excess, oxidative stress or proteasome inhibition. In response to stress, it is released from the endoplasmic reticulum membrane following cleavage by the protease DDI2 and translocates into the nucleus to form the transcription factor NRF1.	deregulated nutrient sensing	Homo sapiens	Proteasomal Degradation Is Transcriptionally Controlled by TCF11 via an ERAD-dependent Feedback Loop	10.1016/j.molcel.2010.09.012	unknown	Unknown	4779
NFE2L2	NF-E2-Related Factor 2	nuclear factor, erythroid 2-like 2	NFE2L2 is a ranscription factor that plays a key role in the response to oxidative stress: binds to antioxidant response (ARE) elements present in the promoter region of many cytoprotective genes, such as phase 2 detoxifying enzymes, and promotes their expression, thereby neutralizing reactive electrophiles. In normal conditions, ubiquitinated and degraded in the cytoplasm by the BCR(KEAP1) compl…	genomic instability	Homo sapiens	p62/SQSTM1 Is a Target Gene for Transcription Factor NRF2 and Creates a Positive Feedback Loop by Inducing Antioxidant Response Element-Driven Gene Transcription	10.1074/jbc.M110.118976	unknown	Unknown	4780
NFKB1	KBF1; p105; NFKB-p50	nuclear factor of kappa light polypeptide gene enhancer in B-cells 1	Chronic, progressive low-grade inflammation induced by knockout of the nfkb1 subunit of the transcription factor NF-κB induces premature ageing.	altered intercellular communication	Homo sapiens	Growing old with nuclear factor-kappaB	10.1379/1466-1268(2002)007<0207:gownfb>2.0.co;2	hsa04211	Longevity regulating pathway	4790
NFKB2	P52; LYT10	nuclear factor of kappa light polypeptide gene enhancer in B-cells 2 (p49/p100)	NF-kappa-B is a pleiotropic transcription factor present in almost all cell types and is the endpoint of a series of signal transduction events that are initiated by a vast array of stimuli related to many biological processes such as inflammation, immunity, differentiation, cell growth, tumorigenesis and apoptosis.	others	Homo sapiens	NF-kB2 Induces Senescence Bypass in Melanoma via a Direct Transcriptional Activation of EZH2	10.1038/onc.2015.331	hsa04010	MAPK signaling pathway	4791
NFKBIA	IKBA; MAD-3; IkappaBalpha	nuclear factor of kappa light polypeptide gene enhancer in B-cells inhibitor, alpha	NFKBIA may be involved in inflammation, apoptosis, differentiation, and growth.	deregulated nutrient sensing	Homo sapiens	Integrated genomic approaches identify major pathways and upstream regulators in late onset Alzheimer's disease	10.1038/srep12393	hsa04064	NF-kappa B signaling pathway	4792
NGF	HSAN5	nerve growth factor (beta polypeptide)	Nerve growth factor is important for the development and maintenance of the sympathetic and sensory nervous systems.	cellular senescence	Homo sapiens	Innovative Therapy for Alzheimer's Disease-With Focus on Biodelivery of NGF	10.3389/fnins.2019.00038	hsa04010	MAPK signaling pathway	4803
NGFR	TNFRSF16; P75	nerve growth factor receptor	Low affinity receptor which can bind to NGF, BDNF, NTF3, and NTF4. Forms a heterodimeric receptor with SORCS2 that binds the precursor forms of NGF, BDNF and NTF3 with high affinity, and has much lower affinity for mature NGF and BDNF. Plays an important role in differentiation and survival of specific neuronal populations during development.	cellular senescence	Homo sapiens	Validation of a priori candidate Alzheimer's disease SNPs with brain amyloid-beta deposition	10.1038/s41598-019-53604-5	hsa04010	MAPK signaling pathway	4804
NLRP3	AGTAVPRL; AII; AVP	NLR family pyrin domain containing 3	Several AMPK-dependent pathways regulate NLRP3 inflammasome activation during aging, suggesting NLRP3 as a potential pharmacological target in age-related diseases.	deregulated nutrient sensing	Homo sapiens	AMP-Activated Protein Kinase Regulation of the NLRP3 Inflammasome during Aging	10.1016/j.tem.2017.10.009	unknown	Unknown	114548
NOG	SYNS1; SYM1	noggin	NOG may be a factor in bone ageing. Essential for cartilage morphogenesis and joint formation.	stem cell exhaustion	Homo sapiens	Impaired Osteoblastic Differentiation, Reduced Bone Formation, and Severe Osteoporosis in Noggin-Overexpressing Mice	10.1172/JCI15543	hsa04350	TGF-beta signaling pathway	9241
NR3C1	GCRST	nuclear receptor subfamily 3, group C, member 1 (glucocorticoid receptor)	Receptor for glucocorticoids. Has a dual mode of action: as a transcription factor that binds to glucocorticoid response elements (GRE), both for nuclear and mitochondrial DNA, and as a modulator of other transcription factors.	others	Homo sapiens	Glucocorticoid receptor (NR3C1) gene polymorphisms are associated with age and blood parameters in Polish Caucasian nonagenarians and centenarians	10.1016/j.exger.2018.12.006	unknown	Unknown	2908
NRAS	Transforming Protein N-Ras	GTPase Nras	Ras proteins bind GDP/GTP and possess intrinsic GTPase activity.	others	Homo sapiens	Pharmacological targeting of STK19 inhibits oncogenic NRAS-driven melanomagenesis	10.1016/j.cell.2019.01.002	hsa04211	Longevity regulating pathway	4893
NRG1	HRGA; SMDF	neuregulin 1	It is a direct ligand for ERBB3 and ERBB4 tyrosine kinase receptors. It concomitantly recruits ERBB1 and ERBB2 coreceptors, resulting in ligand-stimulated tyrosine phosphorylation and activation of the ERBB receptors.	cellular senescence	Homo sapiens	Therapeutic efficacy of neuregulin 1-expressing human adipose-derived mesenchymal stem cells for ischemic stroke	10.1371/journal.pone.0222587	unknown	Unknown	3084
NUDT1	8-Oxo-DGTPase	nudix (nucleoside diphosphate linked moiety X)-type motif 1	NUDT1 plays a redundant role in sanitizing oxidized nucleotide pools, such as 8-oxo-dGTP pools. It acts as a sanitizing enzyme for oxidized nucleotide pools, thus suppressing cell dysfunction and death induced by oxidative stress. It is able to hydrolyze also the corresponding ribonucleotides, 2-OH-ATP, 8-oxo-GTP and 8-oxo-ATP.	genomic instability	Homo sapiens	The Oxidized Forms of dATP Are Substrates for the Human MutT Homologue, the hMTH1 Protein	10.1074/jbc.274.26.18201	unknown	Unknown	4521
PAPPA	Placenta-Specific 3	pregnancy-associated plasma protein A, pappalysin 1	PAPPA is a metalloproteinase which specifically cleaves insulin-like growth factor binding protein (IGFBP)-5 at the '163-Ser-|-Lys-164' bond. It shows limited proteolysis toward IGFBP-3.	loss of proteostasis	Homo sapiens	Pregnancy-associated plasma protein-A2 (PAPP-A2), a novel insulin-like growth factor-binding protein-5 proteinase	https://doi.org/10.1210/en.2011-0036	unknown	Unknown	5069
PARP1	ADPRT	poly (ADP-ribose) polymerase 1	PARP1 is poly-ADP-ribosyltransferase that mediates poly-ADP-ribosylation of proteins and plays a key role in DNA repair.	genomic instability	Homo sapiens	Poly(ADP-ribose) polymerase-1, DNA repair and mammalian longevity	10.1016/s0531-5565(02)00144-4	hsa04064	NF-kappa B signaling pathway	142
PCK1	Phosphoenolpyruvate Carboxykinase; Cytosolic [GTP]	phosphoenolpyruvate carboxykinase 1 (soluble)	PCK1 regulates cataplerosis and anaplerosis, the processes that control the levels of metabolic intermediates in the citric acid cycle. At low glucose levels, it catalyzes the cataplerotic conversion of oxaloacetate (OAA) to phosphoenolpyruvate (PEP), the rate-limiting step in the metabolic pathway that produces glucose from lactate and other precursors derived from the citric acid cycle. At high…	others	Homo sapiens	Dynamic acetylation of phosphoenolpyruvate carboxykinase toggles enzyme activity between gluconeogenic and anaplerotic reactions	https://doi.org/10.1016/j.molcel.2018.07.031	hsa04910	Insulin signaling pathway	5105
PCMT1	PIMT; Epididymis Secretory Sperm Binding Protein	protein-L-isoaspartate (D-aspartate) O-methyltransferase	It plays a role in the repair and/or degradation of damaged proteins, promote aging.	loss of proteostasis	Homo sapiens	Improved Rotorod Performance and Hyperactivity in Deficient in a Protein Repair Methyltransferase	10.1016/j.bbr.2003.11.007	unknown	Unknown	5110
PCNA	Proliferating Cell Nuclear Antigen; Cyclin; ATLD2	proliferating cell nuclear antigen	PCNA is an important player in DNA replication and, probably, in DNA repair, and it interacts with WRN.	genomic instability	Homo sapiens	Hypomorphic PCNA mutation underlies a human DNA repair disorder	10.1172/JCI74593	hsa04110	Cell cycle	5111
PDGFB	PDGF2; SIS	platelet-derived growth factor beta polypeptide	It is a growth factor that plays an essential role in the regulation of embryonic development, cell proliferation, cell migration, survival and chemotaxis.	cellular senescence	Homo sapiens	Platelet-derived Growth Factor B Induces Senescence and Transformation in Normal Human Fibroblasts	10.18632/aging.100577	hsa04010	MAPK signaling pathway	5155
PDGFRA	Platelet-Derived Growth Factor Receptor Alpha	platelet-derived growth factor receptor, alpha polypeptide	Tyrosine-protein kinase that acts as a cell-surface receptor for PDGFA, PDGFB and PDGFC and plays an essential role in the regulation of embryonic development, cell proliferation, survival and chemotaxis. Depending on the context, promotes or inhibits cell proliferation and cell migration. It plays an important role in the differentiation of bone marrow-derived mesenchymal stem cells. It is requi…	altered intercellular communication	Homo sapiens	Independent expression of human alpha or beta platelet-derived growth factor receptor cDNAs in a naive hematopoietic cell leads to functional coupling with mitogenic and chemotactic signaling pathways	10.1073/pnas.86.21.8314	hsa04010	MAPK signaling pathway	5156
PDGFRB	CD140B	platelet-derived growth factor receptor, beta polypeptide	PDGFRB is a tyrosine-protein kinase that acts as cell-surface receptor for homodimeric PDGFB and PDGFD and for heterodimers formed by PDGFA and PDGFB, and plays an essential role in the regulation of embryonic development, cell proliferation, survival, differentiation, chemotaxis and migration.	others	Homo sapiens	Premature Aging Syndrome, Penttinen Type: Report of a Chinese Case With a PDGFRB Mutation	10.2340/00015555-2993	hsa04010	MAPK signaling pathway	5159
PDPK1	PDK1	3-phosphoinositide dependent protein kinase 1	PDK1 functions as a master kinase, phosphorylating and activating PKB/Akt, S6K and RSK. PDK1 is essential for embryonic development, and regulates cell size independently of cell number or proliferation, as well as insulin's ability to activate PKB, S6K and RSK.	others	Homo sapiens	PPARβ/δ promotes HRAS-induced senescence and tumor suppression by potentiating p-ERK and repressing p-AKT signaling	10.1038/onc.2013.477	hsa04910	Insulin signaling pathway	5170
PECAM1	CD31 Antigen	Platelet And Endothelial Cell Adhesion Molecule 1	Cell adhesion molecule which is required for leukocyte transendothelial migration (TEM) under most inflammatory conditions (PubMed:19342684, PubMed:17580308). Tyr-690 plays a critical role in TEM and is required for efficient trafficking of PECAM1 to and from the lateral border recycling compartment (LBRC) and is also essential for the LBRC membrane to be targeted around migrating leukocytes (Pub…	senescence-associated secretory phenotype	Homo sapiens	SIRT7 deficiency suppresses inflammation, induces EndoMT, and increases vascular permeability in primary pulmonary endothelial cells	10.1038/s41598-020-69236-z	hsa04514	Cell adhesion molecules	5175
PEX5	Peroxisomal Targeting Signal 1 Receptor	PEX5-related protein	PEX5 is an accessory subunit of hyperpolarization-activated cyclic nucleotide-gated (HCN) channels, regulating their cell-surface expression and cyclic nucleotide dependence.	others	Homo sapiens	Peroxisomal targeting signal-1 recognition by the TPR domains of human PEX5	10.1038/81930	unknown	Unknown	5830
PIAS4	PIASY	Protein Inhibitor Of Activated STAT 4	Functions as an E3-type small ubiquitin-like modifier (SUMO) ligase, stabilizing the interaction between UBE2I and the substrate, and as a SUMO-tethering factor. Plays a crucial role as a transcriptional coregulation in various cellular pathways, including the STAT pathway, the p53/TP53 pathway, the Wnt pathway and the steroid hormone signaling pathway. Involved in gene silencing. Mediates sumoyl…	NF-κB related gene	Homo sapiens	Regulation of Stress-Inducible Phosphoprotein 1 Nuclear Retention by Protein Inhibitor of Activated STAT PIAS1	10.1074/mcp.M113.031005	hsa04064	NF-kappa B signaling pathway	51588
PIDD1	LRDD	P53-Induced Death Domain Protein 1	Component of the DNA damage/stress response pathway that functions downstream of p53/TP53 and can either promote cell survival or apoptosis (PubMed:10973264, PubMed:15073321, PubMed:16360037, PubMed:17159900). Associated with CRADD and the CASP2 caspase, it forms the PIDDosome a complex that activates CASP2 and triggers apoptosis (PubMed:15073321, PubMed:17159900). Associated with IKBKG and RIPK1…	NF-κB related gene	Homo sapiens	The PIDDosome activates p53 in response to supernumerary centrosomes	10.1101/gad.289728.116	hsa04064	NF-kappa B signaling pathway	55367
PIGF	GPI11 Homolog	Phosphatidylinositol Glycan Anchor Biosynthesis Class F	Involved in GPI-anchor biosynthesis through the transfer of ethanolamine phosphate to the third mannose of GPI.	others	Homo sapiens	Hierarchical Clustering Analyses of Plasma Proteins in Subjects With Cardiovascular Risk Factors Identify Informative Subsets Based on Differential Levels of Angiogenic and Inflammatory Biomarkers	10.3389/fnins.2020.00084	hsa00563	Glycosylphosphatidylinositol (GPI)-anchor biosynthesis	5281
PIK3CA	Serine/Threonine Protein Kinase PIK3CA	phosphatidylinositol-4,5-bisphosphate 3-kinase, catalytic subunit alpha	Phosphoinositide-3-kinase (PI3K) that phosphorylates PtdIns (Phosphatidylinositol), PtdIns4P (Phosphatidylinositol 4-phosphate) and PtdIns(4,5)P2 (Phosphatidylinositol 4,5-bisphosphate) to generate phosphatidylinositol 3,4,5-trisphosphate (PIP3). PIP3 plays a key role by recruiting PH domain-containing proteins to the membrane, including AKT1 and PDPK1, activating signaling cascades involved in c…	altered intercellular communication	Homo sapiens	Phosphoinositide 3-kinase signaling pathway mediated by p110{alpha} regulates invadopodia formation	10.1083/jcb.201009126	hsa04211	Longevity regulating pathway	5290
PIK3CB	PIK3C1	phosphatidylinositol-4,5-bisphosphate 3-kinase, catalytic subunit beta	PIK3CB is a phosphoinositide-3-kinase (PI3K) that phosphorylates PtdIns (Phosphatidylinositol), PtdIns4P (Phosphatidylinositol 4-phosphate) and PtdIns(4,5)P2 (Phosphatidylinositol 4,5-bisphosphate) to generate phosphatidylinositol 3,4,5-trisphosphate (PIP3). PIP3 plays a key role by recruiting PH domain-containing proteins to the membrane, including AKT1 and PDPK1, activating signaling cascades i…	cellular senescence	Homo sapiens	Coordinated Expression of Phosphoinositide Metabolic Genes During Development and Aging of Human Dorsolateral Prefrontal Cortex	10.1371/journal.pone.0132675	hsa04211	Longevity regulating pathway	5291
PIK3CD	Phosphoinositide-3-Kinase C	Phosphatidylinositol 4,5-bisphosphate 3-kinase catalytic subunit delta isoform	Phosphoinositide-3-kinase (PI3K) that phosphorylates PtdIns(4,5)P2 (Phosphatidylinositol 4,5-bisphosphate) to generate phosphatidylinositol 3,4,5-trisphosphate (PIP3). PIP3 plays a key role by recruiting PH domain-containing proteins to the membrane, including AKT1 and PDPK1, activating signaling cascades involved in cell growth, survival, proliferation, motility and morphology. Mediates immune r…	altered intercellular communication	Homo sapiens	p37delta is a new isoform of PI3K p110delta that increases cell proliferation and is overexpressed in tumors	10.1038/onc.2011.492	hsa04211	Longevity regulating pathway	5293
PIK3R1	GRB1; p85-ALPHA; p85	phosphoinositide-3-kinase, regulatory subunit 1 (alpha)	Together with?PIK3CB, PIK3R1 is involved in insulin (INS) signalling and energy metabolism.	mitochondrial dysfunction	Homo sapiens	CircRNA AFF4 promotes osteoblast cells proliferation and inhibits apoptosis via the Mir-7223-5p/PIK3R1 axis	10.18632/aging.102524	hsa04211	Longevity regulating pathway	5295
PIK3R2	PtdIns-3-Kinase Regulatory Subunit P85-Beta	Phosphatidylinositol 3-kinase regulatory subunit beta	Regulatory subunit of phosphoinositide-3-kinase (PI3K), a kinase that phosphorylates PtdIns(4,5)P2 (Phosphatidylinositol 4,5-bisphosphate) to generate phosphatidylinositol 3,4,5-trisphosphate (PIP3). PIP3 plays a key role by recruiting PH domain-containing proteins to the membrane, including AKT1 and PDPK1, activating signaling cascades involved in cell growth, survival, proliferation, motility a…	altered intercellular communication	Homo sapiens	FBXL2- and PTPL1-mediated degradation of p110-free p85beta regulatory subunit controls the PI(3)K signalling cascade	10.1038/ncb2731	hsa04211	Longevity regulating pathway	5296
PIK3R3	PtdIns-3-Kinase Regulatory Subunit P55-Gamma	Phosphatidylinositol 3-kinase regulatory subunit gamma	PIK3R3 binds to activated (phosphorylated) protein-tyrosine kinases through its SH2 domain and regulates their kinase activity. During insulin stimulation, it also binds to IRS-1.	altered intercellular communication	Homo sapiens	Cloning of human p55 gamma, a regulatory subunit of phosphatidylinositol 3-kinase, by a yeast two-hybrid library screen with the insulin-like growth factor-I receptor	10.1016/s0378-1119(98)00045-6	hsa04211	Longevity regulating pathway	8503
PIN1	UBL5; DOD	peptidylprolyl cis/trans isomerase, NIMA-interacting 1	Peptidyl-prolyl cis/trans isomerase (PPIase) binds to and isomerizes specific phosphorylated Ser/Thr-Pro (pSer/Thr-Pro) motifs. By inducing conformational changes in a subset of phosphorylated proteins, it acts as a molecular switch in multiple cellular processes.	cellular senescence	Homo sapiens	The Role of Pin1 Protein in Aging of Human Tendon stem/progenitor Cells	10.1016/j.bbrc.2015.06.163	unknown	Unknown	5300
PLAU	UPA; ATF	plasminogen activator, urokinase	PLAU specifically cleaves the zymogen plasminogen to form the active enzyme plasmin.	others	Homo sapiens	Functional Networks of Aging Markers in the Glomeruli of IgA Nephropathy: A New Therapeutic Opportunity	10.18632/oncotarget.9033	hsa04064	NF-kappa B signaling pathway	5328
PLAUR	UPAR	Plasminogen Activator, Urokinase Receptor	Acts as a receptor for urokinase plasminogen activator. Plays a role in localizing and promoting plasmin formation. Mediates the proteolysis-independent signal transduction activation effects of U-PA. It is subject to negative-feedback regulation by U-PA which cleaves it into an inactive form.	others	Homo sapiens	Urokinase-type plasminogen activator receptor is associated with the development of adipose tissue	10.1160/TH10-02-0101	hsa04610	Complement and coagulation cascades	5329
PLCG1	PLC-Gamma-1	Phospholipase C Gamma 1	Mediates the production of the second messenger molecules diacylglycerol (DAG) and inositol 1,4,5-trisphosphate (IP3). Plays an important role in the regulation of intracellular signaling cascades. Becomes activated in response to ligand-mediated activation of receptor-type tyrosine kinases, such as PDGFRA, PDGFRB, FGFR1, FGFR2, FGFR3 and FGFR4. Plays a role in actin reorganization and cell migra…	NF-κB related gene	Homo sapiens	Forebrain-specific ablation of phospholipase Cγ1 causes manic-like behavior	10.1038/mp.2016.261	hsa04064	NF-kappa B signaling pathway	5335
PLCG2	APLAID; FCAS	phospholipase C, gamma 2 (phosphatidylinositol-specific)	The production of the second messenger molecules diacylglycerol (DAG) and inositol 1,4,5-trisphosphate (IP3) is mediated by activated phosphatidylinositol-specific phospholipase C enzymes. It is a crucial enzyme in transmembrane signaling.	others	Homo sapiens	Correction To: A Nonsynonymous Mutation in PLCG2 Reduces the Risk of Alzheimer's Disease, Dementia With Lewy Bodies and Frontotemporal Dementia, and Increases the Likelihood of Longevity	10.1007/s00401-019-02107-8	hsa04935	Growth hormone synthesis, secretion and action	5336
PMCH	Pro-MCH	pro-melanin-concentrating hormone	MCH may act as a neurotransmitter or neuromodulator in a broad array of neuronal functions directed toward the regulation of goal-directed behavior, such as food intake, and general arousal. May also have a role in spermatocyte differentiation.	others	Homo sapiens	Melanin-concentrating hormone functions in the nervous system: food intake and stress	https://doi.org/10.1517/14728222.7.4.495	unknown	Unknown	5367
PML	MYL; TRIM19; RNF71	promyelocytic leukemia	PML also appears to control cell proliferation and cellular senescence. PML IV-induced senescence involves stabilization and activation of p53.	cellular senescence	Homo sapiens	Deconstructing PML-induced Premature Senescence	10.1093/emboj/cdf341	unknown	Unknown	5371
POLA1	p180; POLA; NSX	polymerase (DNA directed), alpha 1, catalytic subunit	POLA1 is involved in DNA replication.	genomic instability	Homo sapiens	Age-related Changes in the Induction of DNA Polymerases in Rat Liver by Gamma-Ray Irradiation	10.1016/s0047-6374(02)00119-7	unknown	Unknown	5422
POLB	DNA Polymerase Beta Subunit; DNA Pol Beta	polymerase (DNA directed), beta	POLB is a repair polymerase that plays a key role in base-excision repair. Has 5'-deoxyribose-5-phosphate lyase (dRP lyase) activity that removes the 5' sugar phosphate and also acts as a DNA polymerase that adds one nucleotide to the 3' end of the arising single-nucleotide gap. Conducts 'gap-filling' DNA synthesis in a stepwise distributive fashion rather than in a processive fashion as for othe…	genomic instability	Homo sapiens	Structure and Mechanism of DNA Polymerase β	10.1021/bi500139h	unknown	Unknown	5423
POLD1	CDC2; POLD	polymerase (DNA directed), delta 1, catalytic subunit	POLD1 is mostly involved in DNA synthesis.	genomic instability	Homo sapiens	Interactions Between the Werner Syndrome Helicase and DNA Polymerase Delta Specifically Facilitate Copying of Tetraplex and Hairpin Structures of the d(CGG)n Trinucleotide Repeat Sequence	10.1074/jbc.M100253200	unknown	Unknown	5424
POLG	MDP1; PEO	polymerase (DNA directed), gamma	POLG is involved in the replication of mitochondrial DNA. It associates with mitochondrial DNA.	mitochondrial dysfunction	Homo sapiens	DNA polymerase gamma in mitochondrial DNA replication and repair	10.1100/tsw.2003.09	unknown	Unknown	5428
PON1	ESA; PON	paraoxonase 1	PON1 hydrolyzes toxic compounds and is associated with neurodegenerative diseases.	others	Homo sapiens	Genetic Polymorphism of Paraoxonase 1 (PON1) and Susceptibility to Parkinson's Disease	10.1016/s0006-8993(98)00586-1	unknown	Unknown	5444
POU1F1	PIT1; GHF1	POU class 1 homeobox 1	POU1F1 is a transcription factor involved in the specification of the lactotrope, somatotrope, and thyrotrope phenotypes in the developing anterior pituitary.	loss of proteostasis	Homo sapiens	PIT1 abnormality	10.1016/s1096-6374(99)80076-8	hsa04935	Growth hormone synthesis, secretion and action	5449
PPARA	NR1C1	peroxisome proliferator-activated receptor alpha	PPARA is a ligand-activated transcription factor and a key regulator of lipid metabolism.	others	Homo sapiens	Roles of PPARs in health and disease	10.1038/35013000	unknown	Unknown	5465
PPARG	Nuclear Receptor Subfamily 1 Group C Member 3	peroxisome proliferator-activated receptor gamma	Once activated by a ligand, the nuclear receptor binds to DNA specific PPAR response elements (PPRE) and modulates the transcription of its target genes, such as acyl-CoA oxidase. It therefore controls the peroxisomal beta-oxidation pathway of fatty acids. It is a key regulator of adipocyte differentiation and glucose homeostasis.	deregulated nutrient sensing	Homo sapiens	Mycobacterium tuberculosis 19-kDa lipoprotein induces Toll-like receptor 2-dependent peroxisome proliferator-activated receptor gamma expression and promotes inflammatory responses in human macrophages	10.3892/mmr.2014.3070	hsa04211	Longevity regulating pathway	5468
PPARGC1A	PPARG Coactivator 1 Alpha	peroxisome proliferator-activated receptor gamma, coactivator 1 alpha	Transcriptional coactivator for steroid receptors and nuclear receptors. It greatly increases the transcriptional activity of PPARG and thyroid hormone receptor on the uncoupling protein promoter. It can regulate key mitochondrial genes that contribute to the program of adaptive thermogenesis. It plays an essential role in metabolic reprogramming in response to dietary availability through coordi…	altered intercellular communication	Homo sapiens	A tissue-specific coactivator of steroid receptors, identified in a functional genetic screen	10.1128/mcb.20.7.2411-2422.2000	hsa04211	Longevity regulating pathway	10891
PPM1D	Protein Phosphatase 1D Magnesium-Dependent; Delta Isoform	protein phosphatase, Mg2+/Mn2+ dependent, 1D	It is required for the relief of p53-dependent checkpoint mediated cell cycle arrest. It binds to and dephosphorylates 'Ser-15' of TP53 and 'Ser-345' of CHEK1 which contributes to the functional inactivation of these proteins. It is also an important regulator of global heterochromatin silencing and critical in maintaining genome integrity.	genomic instability	Homo sapiens	PPM1D Dephosphorylates Chk1 and p53 and Abrogates Cell Cycle Checkpoints	10.1101/gad.1291305	hsa04115	p53 signaling pathway	8493
PPP1CA	PP1A; PP-1A; PP1alpha	protein phosphatase 1, catalytic subunit, alpha isozyme	It is involved in different cellular processes including cell division, protein synthesis, and synaptic plasticity.	loss of proteostasis	Homo sapiens	Protein Phosphatase 1 Is a Molecular Constraint on Learning and Memory	10.1038/nature00928	hsa04910	Insulin signaling pathway	5499
PRDX1	NKEFA; PAGA	peroxiredoxin 1	Prdx1 is an important defence against oxidants in ageing mice. Prdx1-deficient fibroblasts show decreased proliferation and increased sensitivity to oxidative DNA damage.	others	Homo sapiens	PRDX1 and MTH1 cooperate to prevent ROS-mediated inhibition of telomerase	10.1101/gad.313460.118	unknown	Unknown	5052
PRKAA1	AMPK Subunit Alpha-1	5'-AMP-activated protein kinase catalytic subunit alpha-1	Catalytic subunit of AMP-activated protein kinase (AMPK), an energy sensor protein kinase that plays a key role in regulating cellular energy metabolism. In response to reduction of intracellular ATP levels, AMPK activates energy-producing pathways and inhibits energy-consuming processes: inhibits protein, carbohydrate and lipid biosynthesis, as well as cell growth and proliferation. AMPK acts vi…	deregulated nutrient sensing	Homo sapiens	The energy sensor AMP-activated protein kinase directly regulates the mammalian FOXO3 transcription factor	10.1074/jbc.M705325200	hsa04211	Longevity regulating pathway	5562
PRKAA2	AMPK Subunit Alpha-2	5'-AMP-activated protein kinase catalytic subunit alpha-2	Catalytic subunit of AMP-activated protein kinase (AMPK), an energy sensor protein kinase that plays a key role in regulating cellular energy metabolism. In response to reduction of intracellular ATP levels, AMPK activates energy-producing pathways and inhibits energy-consuming processes: inhibits protein, carbohydrate and lipid biosynthesis, as well as cell growth and proliferation. AMPK acts vi…	deregulated nutrient sensing	Homo sapiens	The energy sensor AMP-activated protein kinase directly regulates the mammalian FOXO4 transcription factor	10.1074/jbc.M705325201	hsa04211	Longevity regulating pathway	5563
PRKAB1	AMPK Subunit Beta-1	5'-AMP-activated protein kinase subunit beta-1	Non-catalytic subunit of AMP-activated protein kinase (AMPK), an energy sensor protein kinase that plays a key role in regulating cellular energy metabolism. In response to reduction of intracellular ATP levels, AMPK activates energy-producing pathways and inhibits energy-consuming processes: inhibits protein, carbohydrate and lipid biosynthesis, as well as cell growth and proliferation. AMPK act…	others	Homo sapiens	Non-catalytic beta and gamma subunits isoforms of the AMP-activated protein kinase	10.1074/jbc.271.15.8675	hsa04211	Longevity regulating pathway	5564
PRKAB2	AMPK Subunit Beta-2	5'-AMP-activated protein kinase subunit beta-2	Non-catalytic subunit of AMP-activated protein kinase (AMPK), an energy sensor protein kinase that plays a key role in regulating cellular energy metabolism. In response to reduction of intracellular ATP levels, AMPK activates energy-producing pathways and inhibits energy-consuming processes: inhibits protein, carbohydrate and lipid biosynthesis, as well as cell growth and proliferation. AMPK act…	others	Homo sapiens	Non-catalytic beta and gamma subunits isoforms of the AMP-activated protein kinase	10.1074/jbc.271.15.8676	hsa04211	Longevity regulating pathway	5565
PRKACA	CAMP-Dependent Protein Kinase Catalytic Subunit Alpha	cAMP-dependent protein kinase catalytic subunit alpha	PRKACA phosphorylates a large number of substrates in the cytoplasm and the nucleus. It regulates the abundance of compartmentalized pools of its regulatory subunits through phosphorylation of PJA2 which binds and ubiquitinates these subunits, leading to their subsequent proteolysis. It is involved in the regulation of platelets in response to thrombin and collagen; maintains circulating platelet…	others	Homo sapiens	DNA binding of repressor nuclear factor-kappaB p50/p50 depends on phosphorylation of Ser337 by the protein kinase A catalytic subunit	10.1074/jbc.M412180200	hsa04211	Longevity regulating pathway	5566
PRKACB	CAMP-Dependent Protein Kinase Catalytic Subunit Beta	cAMP-dependent protein kinase catalytic subunit beta	PRKACB mediates cAMP-dependent signaling triggered by receptor binding to GPCRs. PKA activation regulates diverse cellular processes such as cell proliferation, the cell cycle, differentiation and regulation of microtubule dynamics, chromatin condensation and decondensation, nuclear envelope disassembly and reassembly, as well as regulation of intracellular transport mechanisms and ion flux. It r…	altered intercellular communication	Homo sapiens	c-MYC activates protein kinase A (PKA) by direct transcriptional activation of the PKA catalytic subunit beta (PKA-CB) gene	10.1038/sj.onc.1205986	hsa04211	Longevity regulating pathway	5567
PRKACG	PKA C-Gamma	cAMP-dependent protein kinase catalytic subunit gamma	PRKACG phosphorylates a large number of substrates in the cytoplasm and the nucleus.	others	Homo sapiens	Molecular cloning of a tissue-specific protein kinase (C gamma) from human testis -- representing a third isoform for the catalytic subunit of cAMP-dependent protein kinase	10.1210/mend-4-3-465	hsa04211	Longevity regulating pathway	5568
PRKAG1	AMPK Gamma1	5'-AMP-activated protein kinase subunit gamma-1	AMP/ATP-binding subunit of AMP-activated protein kinase (AMPK), an energy sensor protein kinase that plays a key role in regulating cellular energy metabolism. In response to reduction of intracellular ATP levels, AMPK activates energy-producing pathways and inhibits energy-consuming processes: inhibits protein, carbohydrate and lipid biosynthesis, as well as cell growth and proliferation. AMPK a…	others	Homo sapiens	AMPK is a direct adenylate charge-regulated protein kinase	10.1126/science.1200094	hsa04211	Longevity regulating pathway	5571
PRKAG2	AMPK Subunit Gamma-2	5'-AMP-activated protein kinase subunit gamma-2	AMP/ATP-binding subunit of AMP-activated protein kinase (AMPK), an energy sensor protein kinase that plays a key role in regulating cellular energy metabolism. In response to reduction of intracellular ATP levels, AMPK activates energy-producing pathways and inhibits energy-consuming processes: inhibits protein, carbohydrate and lipid biosynthesis, as well as cell growth and proliferation. AMPK a…	others	Homo sapiens	CBS domains form energy-sensing modules whose binding of adenosine ligands is disrupted by disease mutations	10.1172/JCI19874	hsa04211	Longevity regulating pathway	51422
PRKAG3	AMPK Gamma3	5'-AMP-activated protein kinase subunit gamma-3	AMP/ATP-binding subunit of AMP-activated protein kinase (AMPK), an energy sensor protein kinase that plays a key role in regulating cellular energy metabolism. In response to reduction of intracellular ATP levels, AMPK activates energy-producing pathways and inhibits energy-consuming processes: inhibits protein, carbohydrate and lipid biosynthesis, as well as cell growth and proliferation. AMPK a…	others	Homo sapiens	CBS domains form energy-sensing modules whose binding of adenosine ligands is disrupted by disease mutations	10.1172/JCI19874	hsa04211	Longevity regulating pathway	53632
PRKCA	PKCA	protein kinase C, alpha	PRKCA is a phorbol ester receptor involved in signal transduction. Gain-of-function mutations in Protein Kinase Cα (PKCα) may promote synaptic defects in Alzheimer's disease.	others	Homo sapiens	PRKCA polymorphism changes the neural basis of episodic remembering in healthy individuals	10.1371/journal.pone.0098018	hsa04150	mTOR signaling pathway	5578
PRKCB	PKCB	Protein Kinase C Beta	Calcium-activated, phospholipid- and diacylglycerol (DAG)-dependent serine/threonine-protein kinase involved in various cellular processes such as regulation of the B-cell receptor (BCR) signalosome, oxidative stress-induced apoptosis, androgen receptor-dependent transcription regulation, insulin signaling and endothelial cells proliferation. Plays a key role in B-cell activation by regulating BC…	NF-κB related gene	Homo sapiens	Molecular identification of protein kinase C beta in Alzheimer's disease	10.18632/aging.103994	hsa04064	NF-kappa B signaling pathway	5579
PRKCD	ALPS3	protein kinase C, delta	Calcium-independent, phospholipid- and diacylglycerol (DAG)-dependent serine/threonine-protein kinase that plays contrasting roles in cell death and cell survival by functioning as a pro-apoptotic protein during DNA damage-induced apoptosis, but acting as an anti-apoptotic protein during cytokine receptor-initiated cell death, is involved in tumor suppression as well as survival of several cancer…	cellular senescence	Homo sapiens	Dysregulated Fc Gamma Receptor-Mediated Phagocytosis Pathway in Alzheimer's Disease: Network-Based Gene Expression Analysis	10.1016/j.neurobiolaging.2019.12.001	hsa04140	Autophagy	5580
PRKCQ	PRKCT	Protein Kinase C Theta	Calcium-independent, phospholipid- and diacylglycerol (DAG)-dependent serine/threonine-protein kinase that mediates non-redundant functions in T-cell receptor (TCR) signaling, including T-cells activation, proliferation, differentiation and survival, by mediating activation of multiple transcription factors such as NF-kappa-B, JUN, NFATC1 and NFATC2. In TCR-CD3/CD28-co-stimulated T-cells, is requ…	NF-κB related gene	Homo sapiens	Differentially expressed autophagy-related genes are potential prognostic and diagnostic biomarkers in clear-cell renal cell carcinoma	10.18632/aging.102368	hsa04064	NF-kappa B signaling pathway	5588
PRKDC	DNPK1; p350; DNAPK	protein kinase, DNA-activated, catalytic polypeptide	DNA-PK phosphorylates threonines 5 and 7 of HSP90α, decreasing its chaperone function for clients such as AMP-activated protein kinase (AMPK), which is critical for mitochondrial biogenesis and energy metabolism.	mitochondrial dysfunction	Homo sapiens	DNA-PK Promotes the Mitochondrial, Metabolic, and Physical Decline That Occurs During Aging	10.1016/j.cmet.2017.04.008	hsa04110	Cell cycle	5591
PROP1	CPHD2	PROP paired-like homeobox 1	PROP1 is possibly involved in the ontogenesis of pituitary gonadotropes, as well as somatotropes, lactotropes and caudomedial thyrotropes.	others	Homo sapiens	Insulin/IGF-1 and ROS signaling pathway cross-talk in aging and longevity determination	10.1016/j.mce.2008.11.025	unknown	Unknown	5626
PSEN1	FAD; S182; PS1	presenilin 1	The PSEN1 gene has multiple transcriptional variants and its functions could include the cleavage of?APP?and notch receptor protein.	cellular senescence	Homo sapiens	APP Processing and Synaptic Plasticity in presenilin-1 Conditional Knockout Mice	10.1016/s0896-6273(01)00417-2	hsa04310	Wnt signaling pathway	5663
PTEN	MMAC1	phosphatase and tensin homolog	Tumor suppressor. Acts as a dual-specificity protein phosphatase, dephosphorylating tyrosine-, serine- and threonine-phosphorylated proteins.	cellular senescence	Homo sapiens	PTEN, Longevity and Age-Related Diseases	10.3390/biomedicines1010017	hsa04115	p53 signaling pathway	5728
PTGES	PIG12	Prostaglandin E Synthase	Terminal enzyme of the cyclooxygenase (COX)-2-mediated prostaglandin E2 (PGE2) biosynthetic pathway. Catalyzes the glutathione-dependent oxidoreduction of prostaglandin endoperoxide H2 (PGH2) to prostaglandin E2 (PGE2) in response to inflammatory stimuli (PubMed:18682561, PubMed:10377395, PubMed:12672824, PubMed:12460774, PubMed:10869354, PubMed:12244105). Plays a key role in inflammation respons…	senescence-associated secretory phenotype	Homo sapiens	Radiation promotes colorectal cancer initiation and progression by inducing senescence-associated inflammatory responses	10.1038/onc.2015.395	hsa01100	Metabolic pathways	9536
PTGS2	COX2	prostaglandin-endoperoxide synthase 2 (prostaglandin G/H synthase and cyclooxygenase)	PTGS2 is responsible for production of inflammatory prostaglandins. Up-regulation of PTGS2 is also associated with increased cell adhesion, phenotypic changes, resistance to apoptosis and tumor angiogenesis.	altered intercellular communication	Homo sapiens	Ceramide-induced and Age-Associated Increase in Macrophage COX-2 Expression Is Mediated Through Up-Regulation of NF-kappa B Activity	10.1074/jbc.M207470200	hsa04370	VEGF signaling pathway	5743
PTK2	STK2; FAK; FADK 1	protein tyrosine kinase 2	PTK2 is necessary for fitness, egulating cell migration, adhesion, spreading, reorganization of the actin cytoskeleton.	altered intercellular communication	Homo sapiens	PTK2 rs7460 and rs7843014 Polymorphisms and Exceptional Longevity: A Functional Replication Study	10.1089/rej.2014.1570	hsa04935	Growth hormone synthesis, secretion and action	5747
PTK2B	CAKB; PYK2; RAFTK	protein tyrosine kinase 2 beta	Involved in stress response and signal transduction, PTK2B is an important player in a variety of processes including the regulation of ion channels by calcium and MAPK signalling.	cellular senescence	Homo sapiens	Role of Src-specific Phosphorylation Site on Focal Adhesion Kinase for Senescence-Associated Apoptosis Resistance	10.1007/s10495-006-3978-9	hsa04912	GnRH signaling pathway	2185
PTPN1	PTP1B	protein tyrosine phosphatase, non-receptor type 1	PTPN1 is a tyrosine-protein phosphatase which acts as a regulator of endoplasmic reticulum unfolded protein response.	loss of proteostasis	Homo sapiens	miR-125a-5p inhibits tumorigenesis in hepatocellular carcinoma	10.18632/aging.102276	hsa04910	Insulin signaling pathway	5770
PTPN11	PTP2C; SHP2	protein tyrosine phosphatase, non-receptor type 11	PTPN11 acts downstream of various receptor and cytoplasmic protein tyrosine kinases to participate in the signal transduction from the cell surface to the nucleus.	others	Homo sapiens	PTPN11 mutations are associated with mild growth hormone resistance in individuals with Noonan syndrome	10.1210/jc.2005-0995	hsa04630	JAK-STAT signaling pathway	5781
PYCR1	P5C Reductase 1	pyrroline-5-carboxylate reductase 1	PYCR1 is a housekeeping enzyme that catalyzes the last step in proline biosynthesis. PYCR1 can utilize both NAD and NADP, but has higher affinity for NAD. PYCR1 is involved in the cellular response to oxidative stress.	others	Homo sapiens	Mutations in PYCR1 cause cutis laxa with progeroid features	10.1038/ng.413	unknown	Unknown	5831
RACK1	GNB2L1; Gnb2-rs1; H12.3	receptor for activated C kinase 1	The Receptor for Activated C Kinase 1 (RACK1) is a scaffold protein for different kinases and membrane receptors. It is a key mediator of various pathways and is involved in various biological events including development, immune response, brain activity and cancer.	others	Homo sapiens	Transcriptional regulation of RACK1 and modulation of its expression: Role of steroid hormones and significance in health and aging	10.1016/j.cellsig.2017.02.010	unknown	Unknown	10399
RAD27	ERC11; FEN1; RTH1	multifunctional nuclease RAD27	Its deletion led to significant changes of chronological lifespan in yeast, featuring both lifespan shortening and lifespan extension.	genomic instability	Homo sapiens	Identification of evolutionarily conserved genetic regulators of cellular aging	10.1111/j.1474-9726.2010.00637.x	unknown	Unknown	853747
RAD51	HsRad51; HsT16930; BRCC5; FANCR; RAD51A; RECA	RAD51 recombinase	RAD51 is involved in DNA unwinding and repair.	genomic instability	Homo sapiens	Insights Into DNA Recombination From the Structure of a RAD51-BRCA2 Complex	10.1038/nature01230	unknown	Unknown	5888
RAD52	DNA Repair Protein RAD52 Homolog; Recombination Protein RAD52; RAD52 Homolog, DNA Repair Protein	RAD52 homolog, DNA repair protein	Coordinated WRN and RAD52 activities are involved in replication fork rescue after DNA damage.	genomic instability	Homo sapiens	WRN Interacts Physically and Functionally With the Recombination Mediator Protein RAD52	10.1074/jbc.M303885200	unknown	Unknown	5893
RAE1	Rae1 Protein Homolog; MRNA Export Factor	ribonucleic acid export 1	RAE1 plays a role in mitotic bipolar spindle formation. Binds mRNA. RAE1 may function in nucleocytoplasmic transport and in directly or indirectly attaching cytoplasmic mRNPs to the cytoskeleton.	others	Homo sapiens	Rae1 Interaction With NuMA Is Required for Bipolar Spindle Formation	10.1073/pnas.0609582104	unknown	Unknown	8480
RB1	RB; PPP1R130; OSRC	retinoblastoma 1	Rb is essential for normal mouse development.	others	Homo sapiens	Cellular senescence and tumor suppressor gene p16	10.1002/ijc.27316	hsa04218	Cellular senescence	5925
RB1CC1	RB1-Inducible Coiled-Coil Protein 1	RB1-inducible coiled-coil protein 1	RB1CC1 is involved in autophagy. RB1CC1 regulates early events but also late events of autophagosome formation through direct interaction with Atg16L1. RB1CC1 is involved in repair of DNA damage caused by ionizing radiation, which subsequently improves cell survival by decreasing apoptosis.	others	Homo sapiens	Suppression of Pyk2 kinase and cellular activities by FIP200	10.1083/jcb.149.2.423	hsa04211	Longevity regulating pathway	9821
RECQL4	RecQ4	RecQ helicase-like 4	RECQL4 belongs to RECQ DNA helicase family which has been shown to participate in many aspects of DNA metabolism. RECQL4 participates in multiple DNA pathways.	genomic instability	Homo sapiens	Aging in Rothmund-Thomson Syndrome and Related RECQL4 Genetic Disorders	10.1016/j.arr.2016.06.002	unknown	Unknown	9401
RELA	p65; NFKB3	v-rel avian reticuloendotheliosis viral oncogene homolog A	NF-kappa B, which consists of two polypeptides, p50 (M(r) 50K) and p65/RelA (M(r) 65K), is thought to be a key regulator of genes involved in responses to infection, inflammation and stress. RelA controls inducible, but not basal, transcription in NF-kappa B-regulated pathways.	altered intercellular communication	Homo sapiens	Growing old with nuclear factor-kappaB	10.1379/1466-1268(2002)007<0207:gownfb>2.0.co;2	hsa04211	Longevity regulating pathway	5970
RELB	V-Rel Avian Reticuloendotheliosis Viral Oncogene Homolog B	RELB Proto-Oncogene, NF-KB Subunit	NF-kappa-B is a pleiotropic transcription factor which is present in almost all cell types and is involved in many biological processed such as inflammation, immunity, differentiation, cell growth, tumorigenesis and apoptosis. NF-kappa-B is a homo- or heterodimeric complex formed by the Rel-like domain-containing proteins RELA/p65, RELB, NFKB1/p105, NFKB1/p50, REL and NFKB2/p52. The dimers bind a…	NF-κB related gene	Homo sapiens	Nuclear Factor-κB Dysregulation and α-Synuclein Pathology: Critical Interplay in the Pathogenesis of Parkinson's Disease	10.3389/fnagi.2020.00068	hsa04064	NF-kappa B signaling pathway	5971
RET	CDHF12	Ret Proto-Oncogene	Receptor tyrosine-protein kinase involved in numerous cellular mechanisms including cell proliferation, neuronal navigation, cell migration, and cell differentiation upon binding with glial cell derived neurotrophic factor family ligands. Phosphorylates PTK2/FAK1. Regulates both cell death/survival balance and positional information. Required for the molecular mechanisms orchestration during inte…	others	Homo sapiens	Associations between Plasma Branched Chain Amino Acids and Health Biomarkers in Response to Resistance Exercise Training Across Age	0.3390/nu12103029	hsa05200	Pathways in cancer	5979
RFC4	A1 37 KDa Subunit	Replication factor C subunit 4	The elongation of primed DNA templates by DNA polymerase delta and epsilon requires the action of the accessory proteins proliferating cell nuclear antigen (PCNA) and activator 1. This subunit may be involved in the elongation of the multiprimed DNA template.	genomic instability	Homo sapiens	Studies of the cloned 37-kDa subunit of activator 1 (replication factor C) of HeLa cells	10.1073/pnas.89.12.5211	unknown	Unknown	5984
RGN	SMP30; RC	regucalcin	Senescence marker RGN is a calcium binding protein also called regucalcin. Its expression levels decline with age, and RGN has been linked to age-related changes in calcium signalling in the liver of rats.	others	Homo sapiens	The Emerging Role of Regucalcin as a Tumor Suppressor: Facts and Views	10.2174/1566524016666160714124550	unknown	Unknown	9104
RHEB	GTP-Binding Protein Rheb	GTP-binding protein Rheb	RHEB activates the protein kinase activity of mTORC1, and thereby plays a role in the regulation of apoptosis. RHEB stimulates the phosphorylation of S6K1 and EIF4EBP1 through activation of mTORC1 signaling. RHEB has low intrinsic GTPase activity.	others	Homo sapiens	Tuberous sclerosis complex-1 and -2 gene products function together to inhibit mammalian target of rapamycin (mTOR)-mediated downstream signaling	10.1073/pnas.202476899	hsa04211	Longevity regulating pathway	6009
RICTOR	Rapamycin-Insensitive Companion Of MTOR	RPTOR independent companion of MTOR, complex 2	Subunit of mTORC2, which regulates cell growth and survival in response to hormonal signals. mTORC2 is activated by growth factors, but, in contrast to mTORC1, seems to be nutrient-insensitive. mTORC2 seems to function upstream of Rho GTPases to regulate the actin cytoskeleton, probably by activating one or more Rho-type guanine nucleotide exchange factors.	deregulated nutrient sensing	Homo sapiens	mTORC1-activated S6K1 phosphorylates Rictor on threonine 1135 and regulates mTORC2 signaling	10.1128/MCB.00601-09	hsa04150	mTOR signaling pathway	253260
RIPK1	Cell Death Protein RIP	Receptor Interacting Serine/Threonine Kinase 1	Serine-threonine kinase which is a key regulator of TNF-mediated apoptosis, necroptosis and inflammatory pathways (PubMed:25459879, PubMed:31827281, PubMed:31827280). Exhibits kinase activity-dependent functions that trigger cell death and kinase-independent scaffold functions regulating inflammatory signaling and cell survival (PubMed:11101870, PubMed:25459879). Initiates ripoptocide which descr…	NF-κB related gene	Homo sapiens	TBK1 Suppresses RIPK1-Driven Apoptosis and Inflammation during Development and in Aging	10.1016/j.cell.2018.07.041	hsa04064	NF-kappa B signaling pathway	8737
RORA	NR1F1	RAR Related Orphan Receptor A	Nuclear receptor that binds DNA as a monomer to ROR response elements (RORE) containing a single core motif half-site 5'-AGGTCA-3' preceded by a short A-T-rich sequence. Key regulator of embryonic development, cellular differentiation, immunity, circadian rhythm as well as lipid, steroid, xenobiotics and glucose metabolism. Considered to have intrinsic transcriptional activity, have some natural …	others	Homo sapiens	Circadian clock associates with tumor microenvironment in thoracic cancers	10.18632/aging.102450	hsa04710	Circadian rhythm	6095
RPA1	HSSB	replication protein A1, 70kDa	As part of the heterotrimeric replication protein A complex (RPA/RP-A), RPA1 binds and stabilizes single-stranded DNA intermediates, that form during DNA replication or upon DNA stress.	others	Homo sapiens	RNA-Seq Analysis of Differentially Expressed Genes Relevant to Mismatch Repair in Aging Hematopoietic Stem-Progenitor Cells	0.1002/jcb.28417	unknown	Unknown	6117
RPS6KA5	S6K-Alpha-5	Ribosomal Protein S6 Kinase A5	Serine/threonine-protein kinase that is required for the mitogen or stress-induced phosphorylation of the transcription factors CREB1 and ATF1 and for the regulation of the transcription factors RELA, STAT3 and ETV1/ER81, and that contributes to gene activation by histone phosphorylation and functions in the regulation of inflammatory genes (PubMed:11909979, PubMed:12569367, PubMed:12763138, PubM…	senescence-associated secretory phenotype	Homo sapiens	A principal component meta-analysis on multiple anthropometric traits identifies novel loci for body shape	10.1038/ncomms13357	hsa04010	MAPK signaling pathway	9252
RPS6KB1	Ribosomal Protein S6 Kinase Beta-1	ribosomal protein S6 kinase beta-1	Serine/threonine-protein kinase that acts downstream of mTOR signaling in response to growth factors and nutrients to promote cell proliferation, cell growth and cell cycle progression. It regulates protein synthesis through phosphorylation of EIF4B, RPS6 and EEF2K, and contributes to cell survival by repressing the pro-apoptotic function of BAD. It also plays a role in feedback regulation of mTO…	others	Homo sapiens	Regulation of elongation factor 2 kinase by p90(RSK1) and p70 S6 kinase	10.1093/emboj/20.16.4370	hsa04211	Longevity regulating pathway	6198
RPS6KB2	S6 Kinase-Related Kinase	ribosomal protein S6 kinase beta-2	It phosphorylates specifically ribosomal protein S6. It seems to act downstream of mTOR signaling in response to growth factors and nutrients to promote cell proliferation, cell growth and cell cycle progression in an alternative pathway regulated by MEAK7.	others	Homo sapiens	Mammalian EAK-7 activates alternative mTOR signaling to regulate cell proliferation and migration	10.1126/sciadv.aao5838	hsa04211	Longevity regulating pathway	6199
RPTOR	P150 Target Of Rapamycin (TOR)-Scaffold Protein Containing WD-Repeats	regulatory-associated protein of mTOR	It involved in the control of the mammalian target of rapamycin complex 1 (mTORC1) activity which regulates cell growth and survival, and autophagy in response to nutrient and hormonal signals; functions as a scaffold for recruiting mTORC1 substrates. mTORC1 is activated in response to growth factors or amino acids. Growth factor-stimulated mTORC1 activation involves a AKT1-mediated phosphorylati…	deregulated nutrient sensing	Homo sapiens	mTOR interacts with raptor to form a nutrient-sensitive complex that signals to the growth machinery	10.1016/s0092-8674(02)00808-5	hsa04211	Longevity regulating pathway	57521
S100B	S100; NEF	S100 calcium binding protein B	It weakly binds calcium but binds zinc very tightly-distinct binding sites with different affinities exist for both ions on each monomer. Physiological concentrations of potassium ion antagonize the binding of both divalent cations, especially affecting high-affinity calcium-binding sites.	others	Homo sapiens	Zinc Binding to S100B Affords Regulation of Trace Metal Homeostasis and Excitotoxicity in the Brain	10.3389/fnmol.2017.00456	unknown	Unknown	6285
SDHC	CYB560; PGL3	succinate dehydrogenase complex, subunit C, integral membrane protein, 15kDa	A member of the mitochondrial electron transport chain, SDHC homologues have been implicated in ageing of lower life forms. Mutations in the human SDHC gene have been associated with mitochondrial respiratory chain deficiency.	mitochondrial dysfunction	Homo sapiens	Mutation of a nuclear succinate dehydrogenase gene results in mitochondrial respiratory chain deficiency	10.1038/ng1095-144	hsa05010	Alzheimer disease	6391
SERPINB2	Serpin Family B Member 2	Monocyte Arg-Serpin	Inhibits urokinase-type plasminogen activator. The monocyte derived PAI-2 is distinct from the endothelial cell-derived PAI-1.	senescence-associated secretory phenotype	Homo sapiens	An Endogenous Anti-aging Factor, Sonic Hedgehog, Suppresses Endometrial Stem Cell Aging through SERPINB2	10.1016/j.ymthe.2019.04.019	hsa04610	Complement and coagulation cascades	5055
SERPINE1	Endothelial Plasminogen Activator Inhibitor	serpin peptidase inhibitor, clade E (nexin, plasminogen activator inhibitor type 1), member 1	Serine protease inhibitor. SERPINE1 inhibits TMPRSS7. It is a primary inhibitor of tissue-type plasminogen activator (PLAT) and urokinase-type plasminogen activator (PLAU). As PLAT inhibitor, it is required for fibrinolysis down-regulation and is responsible for the controlled degradation of blood clots. As PLAU inhibitor, it is involved in the regulation of cell adhesion and spreading.	cellular senescence	Homo sapiens	Plasminogen Activator inhibitor-1 Is a Critical Downstream Target of p53 in the Induction of Replicative Senescence	10.1038/ncb1448	hsa04115	p53 signaling pathway	5054
SESN1	P53 Regulated PA26 Nuclear Protein	Sestrin-1	SESN1 functions as an intracellular leucine sensor that negatively regulates the TORC1 signaling pathway through the GATOR complex. In absence of leucine, SESN1 binds the GATOR subcomplex GATOR2 and prevents TORC1 signaling. Binding of leucine to SESN2 disrupts its interaction with GATOR2 thereby activating the TORC1 signaling pathway. This stress-inducible metabolic regulator may also play a rol…	others	Homo sapiens	Regeneration of peroxiredoxins by p53-regulated sestrins, homologs of bacterial AhpD	10.1126/science.1095569	hsa04211	Longevity regulating pathway	27244
SESN2	SEST2	Sestrin-2	SESN2 functions as an intracellular leucine sensor that negatively regulates the TORC1 signaling pathway through the GATOR complex. In absence of leucine, SESN2 binds the GATOR subcomplex GATOR2 and prevents TORC1 signaling. This stress-inducible metabolic regulator also plays a role in protection against oxidative and genotoxic stresses. SESN2 may negatively regulate protein translation in respo…	others	Homo sapiens	Regeneration of peroxiredoxins by p53-regulated sestrins, homologs of bacterial AhpD	10.1126/science.1095569	hsa04211	Longevity regulating pathway	83667
SESN3	SEST3	Sestrin-3	SESN3 may function as an intracellular leucine sensor that negatively regulates the TORC1 signaling pathway. SESN3 may also regulate the insulin-receptor signaling pathway through activation of TORC2. This metabolic regulator may also play a role in protection against oxidative and genotoxic stresses.	altered intercellular communication	Homo sapiens	The Sestrins interact with GATOR2 to negatively regulate the amino-acid-sensing pathway upstream of mTORC1	10.1016/j.celrep.2014.09.014	hsa04211	Longevity regulating pathway	143686
SHC1	SHCA; SHC	SHC (Src homology 2 domain containing) transforming protein 1	Signaling adapter that couples activated growth factor receptors to signaling pathways. SHC1 participates in a signaling cascade initiated by activated KIT and KITLG/SCF.	others	Homo sapiens	Association Analysis of the SHC1 Gene Locus With Longevity in the Japanese Population	10.1007/s00109-003-0485-0	hsa04910	Insulin signaling pathway	6464
SIN3A	KIAA0700; DKFZP434K2235	SIN3 transcription regulator family member A	The protein encoded by this gene is a transcriptional regulatory protein. It contains paired amphipathic helix (PAH) domains, which are important for protein-protein interactions and may mediate repression by the Mad-Max complex.	cellular senescence	Homo sapiens	Expression of Transcriptional Repressor Protein mSin3A but Not mSin3B Is Induced During Neuronal Apoptosis	10.1006/bbrc.1998.9629	unknown	Unknown	25942
SIRT1	SIR2L1	sirtuin 1	SIRT1 is a NAD-dependent deacetylase, which can regulate a number of processes by deacetylating key proteins, such as TP53.	epigenetic alterations	Homo sapiens	Identification of serum sirtuins as novel noninvasive protein markers for frailty	10.1111/acel.12260	hsa04211	Longevity regulating pathway	23411
SIRT3	NAD-Dependent Protein Deacetylase Sirtuin-3	sirtuin 3	NAD-dependent protein deacetylase. SIRT3 activates or deactivates mitochondrial target proteins by deacetylating key lysine residues. SIRT3 contributes to the regulation of the cellular energy metabolism. SIRT3 is important for regulating tissue-specific ATP levels.	mitochondrial dysfunction	Homo sapiens	The human silent information regulator (Sir)2 homologue hSIRT3 is a mitochondrial nicotinamide adenine dinucleotide-dependent deacetylase	https://doi.org/10.1083/jcb.200205057	unknown	Unknown	23410
SIRT6	NAD-Dependent Protein Deacetylase Sirtuin-6; SIR2-Like Protein 6	sirtuin 6	NAD-dependent protein deacetylase. SIRT6 has deacetylase activity towards histone H3K9Ac and H3K56Ac. SIRT6 modulates acetylation of histone H3 in telomeric chromatin during the S-phase of the cell cycle. SIRT6 acts as a corepressor of the transcription factor HIF1A to control the expression of multiple glycolytic genes to regulate glucose homeostasis.	epigenetic alterations	Homo sapiens	Structure and Biochemical Functions of SIRT6	10.1074/jbc.M111.218990	unknown	Unknown	51548
SIRT7	Regulatory Protein SIR2 Homolog 7	sirtuin 7	NAD-dependent protein-lysine deacylase that can act both as a deacetylase or deacylase (desuccinylase, depropionylase and deglutarylase), depending on the context. It specifically mediates deacetylation of histone H3 at 'Lys-18' (H3K18Ac). In contrast to other histone deacetylases, it displays strong preference for a specific histone mark, H3K18Ac, directly linked to control of gene expression. H…	epigenetic alterations	Homo sapiens	SIRT7 Links H3K18 Deacetylation to Maintenance of Oncogenic Transformation	10.1038/nature11043	unknown	Unknown	51547
SLC13A1	Renal Sodium/Sulfate Cotransporter	solute carrier family 13 (sodium/sulfate symporter), member 1	Sodium/sulfate cotransporter that mediates sulfate reabsorption in the kidney.	others	Homo sapiens	The human renal sodium sulfate cotransporter (SLC13A1; hNaSi-1) cDNA and gene: organization, chromosomal localization, and functional characterization	10.1006/geno.2000.6404	unknown	Unknown	6561
SNCG	BCSG1; SR; persyn	synuclein, gamma (breast cancer-specific protein 1)	SNCG intracellularly associates with BubR1 together suggest that SNCG expression compromises the mitotic checkpoint control by inhibition of the normal function of BubR1, thereby promoting genetic instability.	genomic instability	Homo sapiens	Synuclein Gamma Inhibits the Mitotic Checkpoint Function and Promotes Chromosomal Instability of Breast Cancer Cells	10.1007/s10549-005-6938-0	unknown	Unknown	6623
SOCS2	Cytokine-Inducible SH2 Protein 2	suppressor of cytokine signaling 2	SOCS family proteins form part of a classical negative feedback system that regulates cytokine signal transduction. SOCS2 appears to be a negative regulator in the growth hormone/IGF1 signaling pathway. Probable substrate recognition component of a SCF-like ECS (Elongin BC-CUL2/5-SOCS-box protein) E3 ubiquitin-protein ligase complex which mediates the ubiquitination and subsequent proteasomal deg…	altered intercellular communication	Homo sapiens	Interaction of human suppressor of cytokine signaling (SOCS)-2 with the insulin-like growth factor-I receptor	10.1006/geno.2000.6404	hsa04910	Insulin signaling pathway	8835
SOD1	IPOA; ALS; ALS1	superoxide dismutase 1, soluble	In a more recent study the kidneys of SOD1-null mice exhibited increased DNA damage, increased senescent cells, and increased inflammation. Subjecting these mice to dietary restriction attenuated these effects.	cellular senescence	Homo sapiens	Amyotrophic lateral sclerosis: a proposed mechanism	10.1073/pnas.132260399	unknown	Unknown	6647
SOD2	Superoxide Dismutase 2; Mn-SOD; MNSOD	superoxide dismutase 2, mitochondrial	Overexpression of SOD2 in aging mouse hearts demonstrated a protective role against oxidative stress, fibrosis and apoptosis.	others	Homo sapiens	The polymorphism of manganese superoxide dismutase is associated with diabetic nephropathy in Japanese type 2 diabetic patients	10.1007/s100380300021	hsa04211	Longevity regulating pathway	6648
SP1	TSFP1	Sp1 transcription factor	SP1 regulates ageing-related genes such as?WRN or cellular senescence-related genes like?CDKN2A.	genomic instability	Homo sapiens	Sp1 Is Essential for p16 Expression in Homo sapiens Diploid Fibroblasts During Senescence	10.1371/journal.pone.0000164	hsa04350	TGF-beta signaling pathway	6667
SPRTN	DNA Damage-Targeting VCP (P97) Adaptor	SprT-like N-terminal domain	SPRTN is recruited to sites of UV damage and interacts with ubiquitinated PCNA and RAD18, the E3 ubiquitin ligase that monoubiquitinates PCNA. SPRTN facilitates chromatin association of RAD18 and is required for efficient PCNA monoubiquitination, promoting a feed-forward loop to enhance PCNA ubiquitination and translesion DNA synthesis. SPRTN acts as a regulator of TLS by recruiting VCP/p97 to si…	genomic instability	Homo sapiens	DNA-protein crosslink repair: proteases as DNA repair enzymes	10.1016/j.tibs.2014.10.012	unknown	Unknown	83932
SQSTM1	Autophagy Receptor P62	sequestosome 1	Autophagy receptor required for selective macroautophagy (aggrephagy). SQSTM1 functions as a bridge between polyubiquitinated cargo and autophagosomes. SQSTM1 interacts directly with both the cargo to become degraded and an autophagy modifier of the MAP1 LC3 family. Along with WDFY3, SQSTM1 is involved in the formation and autophagic degradation of cytoplasmic ubiquitin-containing inclusions (p62…	deregulated nutrient sensing	Homo sapiens	Sequestosome 1/p62 is a polyubiquitin chain binding protein involved in ubiquitin proteasome degradation	10.1128/MCB.24.18.8055-8068.2004	hsa04218	Cellular senescence	8878
SST	SMS	somatostatin	SST inhibits the secretion of pituitary hormones, including that of growth hormone/somatotropin (GH1), PRL, ACTH, luteinizing hormone (LH) and TSH.	others	Homo sapiens	Hypermethylation of BDNF and SST Genes in the Orbital Frontal Cortex of Older Individuals: A Putative Mechanism for Declining Gene Expression With Age	10.1038/npp.2015.107	hsa04935	Growth hormone synthesis, secretion and action	6750
SSTR3	Somatostatin Receptor 3; Somatostatin Receptor Type 3	somatostatin receptor 3	It have been associated with melanoma.	others	Homo sapiens	Expression of Somatostatin Receptors in Uveal Melanomas	10.1167/iovs.02-0481	hsa04935	Growth hormone synthesis, secretion and action	6753
STAT3	APRF; ADMIO1	signal transducer and activator of transcription 3 (acute-phase response factor)	Signal transducer and transcription activator that mediates cellular responses to interleukins, KITLG/SCF, LEP and other growth factors.	cellular senescence	Homo sapiens	Inhibition of JAK-STAT signaling stimulates adult satellite cell function	10.1038/nm.3655	hsa04935	Growth hormone synthesis, secretion and action	6774
STAT5A	STAT5; MGF	signal transducer and activator of transcription 5A	STAT5A carries out a dual function: signal transduction and activation of transcription. STAT5A mediates cellular responses to the cytokine KITLG/SCF and other growth factors.	cellular senescence	Homo sapiens	SOCS1 Regulates Senescence and Ferroptosis by Modulating the Expression of p53 Target Genes	10.18632/aging.101306	hsa04935	Growth hormone synthesis, secretion and action	6776
STAT5B	STAT5	signal transducer and activator of transcription 5B	STAT5B carries out a dual function: signal transduction and activation of transcription. STAT5B mediates cellular responses to the cytokine KITLG/SCF and other growth factors. STAT5B binds to the GAS element and activates PRL-induced transcription. STAT5B positively regulates hematopoietic/erythroid differentiation.	cellular senescence	Homo sapiens	Direct Targeting Options for STAT3 and STAT5 in Cancer	10.3390/cancers11121930	hsa04935	Growth hormone synthesis, secretion and action	6777
STK11	PJS; LKB1	serine/threonine kinase 11	STK11 appears to be involved in TP53-related apoptosis and regulates specific p53-dependent apoptosis pathways.	cellular senescence	Homo sapiens	The Peutz-Jegher Gene Product LKB1 Is a Mediator of p53-dependent Cell Death	10.1016/s1097-2765(01)00258-1	hsa04211	Longevity regulating pathway	6794
STUB1	Carboxy Terminus Of Hsp70-Interacting Protein	STIP1 homology and U-box containing protein 1, E3 ubiquitin protein ligase	E3 ubiquitin-protein ligase which targets misfolded chaperone substrates towards proteasomal degradation. STUB1 collaborates with ATXN3 in the degradation of misfolded chaperone substrates: ATXN3 restricting the length of ubiquitin chain attached to STUB1/CHIP substrates and preventing further chain extension. STUB1 may regulate myosin assembly in striated muscles together with UBE4B and VCP/p97 …	loss of proteostasis	Homo sapiens	CHIP/Stub1 functions as a tumor suppressor and represses NF-κB-mediated signaling in colorectal cancer	https://doi.org/10.1093/carcin/bgt393	unknown	Unknown	10273
SUMO1	PIC1; GMP1; SMT3C	small ubiquitin-like modifier 1	SUMO1 is a small protein that interacts with several partners and hence is related to many processes, including DNA repair and signal transduction.	genomic instability	Homo sapiens	SUMO suppresses and MYC amplifies transcription globally by regulating CDK9 sumoylation	10.1038/s41422-018-0023-9	unknown	Unknown	7341
SUN1	SUN Domain-Containing Protein 1	Sad1 and UNC84 domain containing 1	As a component of the LINC (LInker of Nucleoskeleton and Cytoskeleton) complex involved in the connection between the nuclear lamina and the cytoskeleton. SUN1 is involved in telomere attachment to nuclear envelope in the prophase of meiosis implicating a SUN1/2:KASH5 LINC complex in which SUN1 and SUN2 seem to act at least partial redundantly. SUN1 is required for gametogenesis and involved in s…	others	Homo sapiens	Telomere anchoring at the nuclear periphery requires the budding yeast Sad1-UNC-84 domain protein Mps3	10.1083/jcb.200706040	unknown	Unknown	23353
SYK	P72-Syk	Spleen Associated Tyrosine Kinase	Non-receptor tyrosine kinase which mediates signal transduction downstream of a variety of transmembrane receptors including classical immunoreceptors like the B-cell receptor (BCR). Regulates several biological processes including innate and adaptive immunity, cell adhesion, osteoclast maturation, platelet activation and vascular development. Assembles into signaling complexes with activated rec…	NF-κB related gene	Homo sapiens	Caffeoyl-Prolyl-Histidine Amide Inhibits Fyn and Alleviates Atopic Dermatitis-Like Phenotypes via Suppression of NF-κB Activation	10.3390/ijms21197160	hsa04064	NF-kappa B signaling pathway	6850
TAB1	MAP3K7IP1	TGF-Beta Activated Kinase 1 (MAP3K7) Binding Protein 1	May be an important signaling intermediate between TGFB receptors and MAP3K7/TAK1. May play an important role in mammalian embryogenesis.	NF-κB related gene	Homo sapiens	Genome-Wide Association Transethnic Meta-Analyses Identifies Novel Associations Regulating Coagulation Factor VIII and von Willebrand Factor Plasma Levels	10.1161/CIRCULATIONAHA.118.034532	hsa04064	NF-kappa B signaling pathway	10454
TAB2	MAP3K7IP2	TGF-Beta Activated Kinase 1 (MAP3K7) Binding Protein 2	Adapter linking MAP3K7/TAK1 and TRAF6. Promotes MAP3K7 activation in the IL1 signaling pathway. The binding of 'Lys-63'-linked polyubiquitin chains to TAB2 promotes autophosphorylation of MAP3K7 at 'Thr-187'. Involved in heart development.	NF-κB related gene	Homo sapiens	Activation mechanism of c-Jun amino-terminal kinase in the course of neural differentiation of P19 embryonic carcinoma cells	10.1074/jbc.M406610200	hsa04064	NF-kappa B signaling pathway	23118
TAF1	NSCL2; TAFII250; KAT4;	TAF1 RNA polymerase II, TATA box binding protein (TBP)-associated factor, 250kDa	TAF1 is essential in cell cycle progression and involved in transcription as part of the TFIID transcription factor together with TBP.	cellular senescence	Homo sapiens	The p250 subunit of native TATA box-binding factor TFIID is the cell-cycle regulatory protein CCG1	10.1038/362179a0	unknown	Unknown	6872
TBP	TFIID; GTF2D1; SCA17	TATA box binding protein	TBP is part of the TFIID general transcription factor. Because of its central role in the activation of eukaryotic genes, TBP is potentially involved in a large variety of processes.	genomic instability	Homo sapiens	RNA Polymerase II Transcription in Murine Cells Lacking the TATA Binding Protein	10.1126/science.1076327	unknown	Unknown	6908
TCF3	ITF1; E2A	transcription factor 3	Transcriptional regulator. TCF3 is involved in the initiation of neuronal differentiation. Heterodimers between TCF3 and tissue-specific basic helix-loop-helix (bHLH) proteins play major roles in determining tissue-specific cell fate during embryogenesis, like muscle or early B-cell differentiation.	cellular senescence	Homo sapiens	Hedgehog Signaling Maintains Hair Follicle Stem Cell Phenotype in Young and Aged Human Skin	10.1111/j.1474-9726.2009.00526.x	hsa04550	Signaling pathways regulating pluripotency of stem cells	6929
TERC	PFBMFT2; DKCA1	telomerase RNA component	Telomerase RNA component,involved in telomere maintenance as template in telomeric DNA synthesis,transcription up-regulated by endogeneous TERT.	telomere attrition	Homo sapiens	HuR Regulates Telomerase Activity Through TERC Methylation	10.1038/s41467-018-04617-7	unknown	Unknown	7012
TERF1	PIN2; TRF1; TRF	telomeric repeat binding factor (NIMA-interacting) 1	TRF1 is an essential component of shelterin, with important roles in telomere protection and telomere replication.	telomere attrition	Homo sapiens	Control of human telomere length by TRF1 and TRF2	10.1128/mcb.20.5.1659-1668.2000	unknown	Unknown	7013
TERF2	TRF2; TRBF2	telomeric repeat binding factor 2	TRF2 is essential for telomere capping owing to its roles in suppressing an ATM-dependent DNA damage response (DDR) at chromosome ends and inhibiting end-to-end chromosome fusions.	telomere attrition	Homo sapiens	TRF2 recruits the Werner syndrome (WRN) exonuclease for processing of telomeric DNA	10.1038/sj.onc.1206906	unknown	Unknown	7014
TERT	HEST2; TCS1	telomerase reverse transcriptase	Telomerase is a ribonucleoprotein enzyme essential for the replication of chromosome termini in most eukaryotes.	telomere attrition	Homo sapiens	GWAS of Epigenetic Aging Rates in Blood Reveals a Critical Role for TERT	10.1038/s41467-017-02697-5	unknown	Unknown	7015
TFAP2A	AP-2; TFAP2; AP2TF	transcription factor AP-2 alpha (activating enhancer binding protein 2 alpha)	Sequence-specific DNA-binding protein that interacts with inducible viral and cellular enhancer elements to regulate transcription of selected genes.	genomic instability	Homo sapiens	Age related expression of Werner's syndrome protein in selected tissues and coexpression of transcription factors	10.1136/jcp.55.3.195	unknown	Unknown	7020
TFDP1	Dp-1; DRTF1; DP1	transcription factor Dp-1	TFDP1 is a transcription factor that may play a role in cell cycle regulation and apoptosis.	cellular senescence	Homo sapiens	Reduction of Total E2F/DP Activity Induces Senescence-Like Cell Cycle Arrest in Cancer Cells Lacking Functional pRB and p53	10.1083/jcb.200411093	hsa04110	Cell cycle	7027
TGFB1	CED; TGFbeta; TGFB	transforming growth factor, beta 1	The variability of the TGF-beta1 gene may affect longevity by playing a role in inflamm-aging.	altered intercellular communication	Homo sapiens	The G/C915 Polymorphism of Transforming Growth Factor beta1 Is Associated With Homo sapiens Longevity: A Study in Italian Centenarians	10.1111/j.1474-9728.2004.00129.x	hsa04218	Cellular senescence	7040
TICAM1	TRIF	Toll Like Receptor Adaptor Molecule 1	Functions as sorting adapter in different signaling pathways to facilitate downstream signaling leading to type I interferon induction. In TLR4 signaling, physically bridges TLR4 and TICAM1 and functionally transmits signal to TICAM1 in early endosomes after endocytosis of TLR4. In TLR2 signaling, physically bridges TLR2 and MYD88 and is required for the TLR2-dependent movement of MYD88 to endoso…	NF-κB related gene	Homo sapiens	Impact of age, BMI and HbA1c levels on the genome-wide DNA methylation and mRNA expression patterns in human adipose tissue and identification of epigenetic biomarkers in blood	10.1093/hmg/ddv124	hsa04064	NF-kappa B signaling pathway	148022
TIMP1	CLGI	TIMP Metallopeptidase Inhibitor 1	Metalloproteinase inhibitor that functions by forming one to one complexes with target metalloproteinases, such as collagenases, and irreversibly inactivates them by binding to their catalytic zinc cofactor. Acts on MMP1, MMP2, MMP3, MMP7, MMP8, MMP9, MMP10, MMP11, MMP12, MMP13 and MMP16. Does not act on MMP14. Also functions as a growth factor that regulates cell differentiation, migration and c…	loss of proteostasis	Homo sapiens	Matrix Metalloproteinases and Tissue Inhibitors of Metalloproteinases in Extracellular Matrix Remodeling during Left Ventricular Diastolic Dysfunction and Heart Failure with Preserved Ejection Fraction: A Systematic Review and Meta-Analysis	10.3390/ijms21186742	hsa04066	HIF-1 signaling pathway	7076
TIMP2	CSC-21K	TIMP Metallopeptidase Inhibitor 2	Complexes with metalloproteinases (such as collagenases) and irreversibly inactivates them by binding to their catalytic zinc cofactor. Known to act on MMP-1, MMP-2, MMP-3, MMP-7, MMP-8, MMP-9, MMP-10, MMP-13, MMP-14, MMP-15, MMP-16 and MMP-19.	senescence-associated secretory phenotype	Homo sapiens	The effect of aging in primary human dermal fibroblasts	10.1371/journal.pone.0219165	unknown	Unknown	7077
TIRAP	MyD88-2	TIR Domain Containing Adaptor Protein	Adapter involved in TLR2 and TLR4 signaling pathways in the innate immune response. Acts via IRAK2 and TRAF-6, leading to the activation of NF-kappa-B, MAPK1, MAPK3 and JNK, and resulting in cytokine secretion and the inflammatory response. Positively regulates the production of TNF-alpha and interleukin-6.	NF-κB related gene	Homo sapiens	Bidirectional, Temporal Associations of Sleep with Positive Events, Affect, and Stressors in Daily Life Across a Week	10.1007/s12160-016-9864-y	hsa04064	NF-kappa B signaling pathway	114609
TLR4	ARMD10	Toll Like Receptor 4	Cooperates with LY96 and CD14 to mediate the innate immune response to bacterial lipopolysaccharide (LPS) . Acts via MYD88, TIRAP and TRAF6, leading to NF-kappa-B activation, cytokine secretion and the inflammatory response . Also involved in LPS-independent inflammatory responses triggered by free fatty acids, such as palmitate, and Ni(2+). Responses triggered by Ni(2+) require non-conserved his…	NF-κB related gene	Homo sapiens	DUSP facilitates RPMI8226 myeloma cell aging and inhibited TLR4 expression	10.26355/eurrev_201809_15939	hsa04064	NF-kappa B signaling pathway	7099
TMEM67	Meckelin	Transmembrane Protein 67	Required for ciliary structure and function. Part of the tectonic-like complex which is required for tissue-specific ciliogenesis and may regulate ciliary membrane composition (By similarity). Involved in centrosome migration to the apical cell surface during early ciliogenesis. Involved in the regulation of cilia length and appropriate number through the control of centrosome duplication. Requir…	others	Homo sapiens	Hydrocephalus in a rat model of Meckel Gruber syndrome with a TMEM67 mutation	10.1038/s41598-018-37620-5	unknown	Unknown	91147
TNF	TNFSF2; DIF; TNF-alpha	tumor necrosis factor	A cytokine involved in the immune response, TNF can induce cell death in some tumour cells. It can also induce cellular proliferation and differentiation.	altered intercellular communication	Homo sapiens	The tumor necrosis factor alpha -308G>A polymorphism is associated with dementia in the oldest old	10.1111/j.1532-5415.2004.52369.x	hsa04150	mTOR signaling pathway	7124
TNFAIP3	Zinc Finger Protein A20	TNF Alpha Induced Protein 3	Ubiquitin-editing enzyme that contains both ubiquitin ligase and deubiquitinase activities. Involved in immune and inflammatory responses signaled by cytokines, such as TNF-alpha and IL-1 beta, or pathogens via Toll-like receptors (TLRs) through terminating NF-kappa-B activity. Essential component of a ubiquitin-editing protein complex, comprising also RNF11, ITCH and TAX1BP1, that ensures the tr…	NF-κB related gene	Homo sapiens	TNFAIP3 Plays a Role in Aging of the Hematopoietic System	10.3389/fimmu.2020.536442	hsa04064	NF-kappa B signaling pathway	7128
TNFRSF10C	TRID	TNF Receptor Superfamily Member 10c	Receptor for the cytotoxic ligand TRAIL. Lacks a cytoplasmic death domain and hence is not capable of inducing apoptosis. May protect cells against TRAIL mediated apoptosis by competing with TRAIL-R1 and R2 for binding to the ligand.	senescence-associated secretory phenotype	Homo sapiens	CSF protein changes associated with hippocampal sclerosis risk gene variants highlight impact of GRN/PGRN	10.1016/j.exger.2017.01.025	hsa04060	Cytokine-cytokine receptor interaction	8794
TNFRSF11A	RANK	TNF Receptor Superfamily Member 11a	Receptor for TNFSF11/RANKL/TRANCE/OPGL; essential for RANKL-mediated osteoclastogenesis. Involved in the regulation of interactions between T-cells and dendritic cells.	NF-κB related gene	Homo sapiens	A genome-wide association study of myasthenia gravis	10.1001/jamaneurol.2014.4103	hsa04064	NF-kappa B signaling pathway	8792
TNFRSF11B	Osteoprotegerin	TNF Receptor Superfamily Member 11b	Acts as decoy receptor for TNFSF11/RANKL and thereby neutralizes its function in osteoclastogenesis. Inhibits the activation of osteoclasts and promotes osteoclast apoptosis in vitro. Bone homeostasis seems to depend on the local ratio between TNFSF11 and TNFRSF11B. May also play a role in preventing arterial calcification. May act as decoy receptor for TNFSF10/TRAIL and protect against apoptosis…	others	Homo sapiens	Melatonin-micronutrients Osteopenia Treatment Study (MOTS): a translational study assessing melatonin, strontium (citrate), vitamin D3 and vitamin K2 (MK7) on bone density, bone marker turnover and health related quality of life in postmenopausal osteopen	10.18632/aging.101158	hsa04060	Cytokine-cytokine receptor interaction	4982
TNFRSF13C	CD268	TNF Receptor Superfamily Member 13C	B-cell receptor specific for TNFSF13B/TALL1/BAFF/BLyS. Promotes the survival of mature B-cells and the B-cell response.	NF-κB related gene	Homo sapiens	Recurrent respiratory tract infections (RRTI) in the elderly: A late onset mild immunodeficiency?	10.1016/j.clim.2017.05.008	hsa04064	NF-kappa B signaling pathway	115650
TNFRSF1A	TNF-R-I	TNF Receptor Superfamily Member 1A	Receptor for TNFSF2/TNF-alpha and homotrimeric TNFSF1/lymphotoxin-alpha. The adapter molecule FADD recruits caspase-8 to the activated receptor. The resulting death-inducing signaling complex (DISC) performs caspase-8 proteolytic activation which initiates the subsequent cascade of caspases (aspartate-specific cysteine proteases) mediating apoptosis. Contributes to the induction of non-cytocidal …	senescence-associated secretory phenotype	Homo sapiens	Sulforaphane alleviates cadmium-induced toxicity in human mesenchymal stem cells through POR and TNFSF10 genes expression	10.1016/j.biopha.2019.108896	hsa04010	MAPK signaling pathway	7132
TNFRSF1B	TNFBR	TNF Receptor Superfamily Member 1B	Receptor with high affinity for TNFSF2/TNF-alpha and approximately 5-fold lower affinity for homotrimeric TNFSF1/lymphotoxin-alpha. The TRAF1/TRAF2 complex recruits the apoptotic suppressors BIRC2 and BIRC3 to TNFRSF1B/TNFR2. This receptor mediates most of the metabolic effects of TNF-alpha. Isoform 2 blocks TNF-alpha-induced apoptosis, which suggests that it regulates TNF-alpha function by antag…	senescence-associated secretory phenotype	Homo sapiens	Association of TNF Receptor 2 and CRP with GFR Decline in the General Nondiabetic Population	10.2215/CJN.09280916	hsa04060	Cytokine-cytokine receptor interaction	7133
TNFSF11	RANKL	TNF Superfamily Member 11	Cytokine that binds to TNFRSF11B/OPG and to TNFRSF11A/RANK. Osteoclast differentiation and activation factor. Augments the ability of dendritic cells to stimulate naive T-cell proliferation. May be an important regulator of interactions between T-cells and dendritic cells and may play a role in the regulation of the T-cell-dependent immune response. May also play an important role in enhanced bon…	NF-κB related gene	Homo sapiens	Melatonin-micronutrients Osteopenia Treatment Study (MOTS): a translational study assessing melatonin, strontium (citrate), vitamin D3 and vitamin K2 (MK7) on bone density, bone marker turnover and health related quality of life in postmenopausal osteopen	10.18632/aging.101158	hsa04064	NF-kappa B signaling pathway	8600
TNFSF13B	BAFF	TNF Superfamily Member 13	Cytokine that binds to TNFRSF13B/TACI and TNFRSF17/BCMA. TNFSF13/APRIL binds to the same 2 receptors. Together, they form a 2 ligands -2 receptors pathway involved in the stimulation of B- and T-cell function and the regulation of humoral immunity. A third B-cell specific BAFF-receptor (BAFFR/BR3) promotes the survival of mature B-cells and the B-cell response.	NF-κB related gene	Homo sapiens	Overexpression of the Cytokine BAFF and Autoimmunity Risk	10.1056/NEJMoa1610528	hsa04064	NF-kappa B signaling pathway	10673
TNFSF14	HVEM-L	TNF Superfamily Member 14	Cytokine that binds to TNFRSF3/LTBR. Binding to the decoy receptor TNFRSF6B modulates its effects. Acts as a ligand for TNFRSF14/HVEM . Upon binding to TNFRSF14/HVEM, delivers costimulatory signals to T cells, leading to T cell proliferation and IFNG production .	NF-κB related gene	Homo sapiens	LIGHT/TNFSF14 is increased in patients with type 2 diabetes mellitus and promotes islet cell dysfunction and endothelial cell inflammation in vitro	10.1007/s00125-016-4036-y	hsa04064	NF-kappa B signaling pathway	8740
TOP1	DNA Topoisomerase I; Topoisomerase (DNA) I; DNA Topoisomerase 1	topoisomerase (DNA) I	TOP1 may also be important in the regulation of various brain functions and its activity is age-dependent.	others	Homo sapiens	Telomeric DNA damage by topoisomerase I. A possible mechanism for cell killing by camptothecin	10.1074/jbc.M309779200	unknown	Unknown	7150
TOP2A	DNA Topoisomerase II Alpha; Topoisomerase (DNA) II Alpha 170kDa; TP2A	topoisomerase (DNA) II alpha	RECQL5 co-localizes with Topoisomerase IIα during S-phase of the cell cycle. Cells with stable depletions of RECQL5 display a slow proliferation rate, a G2/M cell cycle arrest and late S-phase cycling defects.	cellular senescence	Homo sapiens	RECQL5 Cooperates With Topoisomerase II Alpha in DNA Decatenation and Cell Cycle Progression	10.1093/nar/gkr844	unknown	Unknown	7153
TOP2B	DNA Topoisomerase II Beta; Topoisomerase (DNA) II Beta 180kDa; TOPIIB	topoisomerase (DNA) II beta	Enzymatically it catalyzes ATP-dependent topological changes of double stranded DNA, while as a protein it was reported to be associated with several factors in promoting cell growth, migration, DNA repair and transcription regulation.	others	Homo sapiens	Topoisomerase IIβ and Its Role in Different Biological Contexts	10.1016/j.abb.2017.06.021	unknown	Unknown	7155
TOP3B	DNA Topoisomerase III Beta; TOP3B1; Topoisomerase (DNA) III Beta	topoisomerase (DNA) III beta	Mice lacking DNA topoisomerase 3beta are predisposed to a shortened lifespan, infertility, and lesions in multiple organs resulting from inflammatory responses.	altered intercellular communication	Homo sapiens	Topoisomerase 3β is the major topoisomerase for mRNAs and linked to neurodevelopment and mental dysfunction	10.1093/nar/gkw1293	unknown	Unknown	8940
TOPORS	Topoisomerase I-Binding RING Finger Protein	E3 ubiquitin-protein ligase Topors	TOPORS functions as an E3 ubiquitin-protein ligase and as an E3 SUMO1-protein ligase. TOPORS may regulate chromatin modification through sumoylation of several chromatin modification-associated proteins. TOPORS may be involved in DNA damage-induced cell death through IKBKE sumoylation.	loss of proteostasis	Homo sapiens	Topors functions as an E3 ubiquitin ligase with specific E2 enzymes and ubiquitinates p53	10.1074/jbc.C400300200	unknown	Unknown	10210
TP53	BMFS5; TRP53	tumor protein p53	TP53 acts as a tumor suppressor in many tumor types; induces growth arrest or apoptosis depending on the physiological circumstances and cell type. TP53 is involved in cell cycle regulation as a trans-activator that acts to negatively regulate cell division by controlling a set of genes required for this process.	others	Homo sapiens	Variation in the human TP53 gene affects old age survival and cancer mortality	10.1016/j.exger.2004.10.001	hsa04211	Longevity regulating pathway	7157
TP53BP1	TP53-Binding Protein 1	tumor protein p53 binding protein 1	Double-strand break (DSB) repair protein involved in response to DNA damage, telomere dynamics and class-switch recombination (CSR) during antibody genesis. TP53BP1 plays a key role in the repair of double-strand DNA breaks (DSBs) in response to DNA damage by promoting non-homologous end joining (NHEJ)-mediated repair of DSBs and specifically counteracting the function of the homologous recombina…	genomic instability	Homo sapiens	53BP1, a Mediator of the DNA Damage Checkpoint	10.1126/science.1076182	unknown	Unknown	7158
TP63	P73L; P63	tumor protein p63	TP63 acts as a sequence specific DNA binding transcriptional activator or repressor. TP63 may be required in conjunction with TP73/p73 for initiation of p53/TP53 dependent apoptosis in response to genotoxic insults and the presence of activated oncogenes. TP63 is involved in Notch signaling by probably inducing JAG1 and JAG2. TP63 plays a role in the regulation of epithelial morphogenesis.	genomic instability	Homo sapiens	p63, a p53 Homolog at 3q27-29, Encodes Multiple Products With Transactivating, Death-Inducing, and Dominant-Negative Activities	10.1016/s1097-2765(00)80275-0	unknown	Unknown	8626
TP73	P53-Like Transcription Factor	tumor protein p73	TP73 participates in the apoptotic response to DNA damage. TP73 isoforms containing the transactivation domain are pro-apoptotic, isoforms lacking the domain are anti-apoptotic and block the function of p53 and transactivating p73 isoforms. TP73 may be a tumor suppressor protein.	genomic instability	Homo sapiens	Human DeltaNp73 regulates a dominant negative feedback loop for TAp73 and p53	10.1189/jlb.1A0317-132R	hsa04115	p53 signaling pathway	7161
TPP2	Tripeptidyl Aminopeptidase	tripeptidyl peptidase II	Component of the proteolytic cascade acting downstream of the 26S proteasome in the ubiquitin-proteasome pathway. TRAP1 may be able to complement the 26S proteasome function to some extent under conditions in which the latter is inhibited.	loss of proteostasis	Homo sapiens	Generation of major histocompatibility complex class I antigens: functional interplay between proteasomes and TPPII	10.1038/ni1090	unknown	Unknown	7174
TRADD	Tumor Necrosis Factor Receptor Type 1 Associated Death Domain Protein	TNFRSF1A Associated Via Death Domain	The nuclear form acts as a tumor suppressor by preventing ubiquitination and degradation of isoform p19ARF/ARF of CDKN2A by TRIP12: acts by interacting with TRIP12, leading to disrupt interaction between TRIP12 and isoform p19ARF/ARF of CDKN2A (By similarity). Adapter molecule for TNFRSF1A/TNFR1 that specifically associates with the cytoplasmic domain of activated TNFRSF1A/TNFR1 mediating its int…	NF-κB related gene	Homo sapiens	Modulating TRADD to restore cellular homeostasis and inhibit apoptosis	10.1038/s41586-020-2757-z	hsa04064	NF-kappa B signaling pathway	8717
TRAF1	EBI6	TNF Receptor Associated Factor 1	Adapter molecule that regulates the activation of NF-kappa-B and JNK. Plays a role in the regulation of cell survival and apoptosis. The heterotrimer formed by TRAF1 and TRAF2 is part of a E3 ubiquitin-protein ligase complex that promotes ubiquitination of target proteins, such as MAP3K14. The TRAF1/TRAF2 complex recruits the antiapoptotic E3 protein-ubiquitin ligases BIRC2 and BIRC3 to TNFRSF1B/…	NF-κB related gene	Homo sapiens	Traf1 induction and protection from tumor necrosis factor by nuclear factor-kappaB p65 is independent of serine 536 phosphorylation	10.1158/0008-5472.CAN-07-0922	hsa04064	NF-kappa B signaling pathway	7185
TRAF2	TRAP3	TNF Receptor Associated Factor 2	Regulates activation of NF-kappa-B and JNK and plays a central role in the regulation of cell survival and apoptosis. Required for normal antibody isotype switching from IgM to IgG. Has E3 ubiquitin-protein ligase activity and promotes 'Lys-63'-linked ubiquitination of target proteins, such as BIRC3, RIPK1 and TICAM1. Is an essential constituent of several E3 ubiquitin-protein ligase complexes, w…	NF-κB related gene	Homo sapiens	Bone Remodeling and the Role of TRAF3 in Osteoclastic Bone Resorption	10.3389/fimmu.2018.02263	hsa04064	NF-kappa B signaling pathway	7186
TRAF3	LAP1	TNF Receptor Associated Factor 3	Regulates pathways leading to the activation of NF-kappa-B and MAP kinases, and plays a central role in the regulation of B-cell survival. Part of signaling pathways leading to the production of cytokines and interferon. Required for normal antibody isotype switching from IgM to IgG. Plays a role T-cell dependent immune responses. Plays a role in the regulation of antiviral responses. Is an essen…	NF-κB related gene	Homo sapiens	Bone Remodeling and the Role of TRAF3 in Osteoclastic Bone Resorption	10.3389/fimmu.2018.02263	hsa04064	NF-kappa B signaling pathway	7187
TRAF6	RNF85	TNF Receptor Associated Factor 6	E3 ubiquitin ligase that, together with UBE2N and UBE2V1, mediates the synthesis of 'Lys-63'-linked-polyubiquitin chains conjugated to proteins, such as IKBKG, IRAK1, AKT1 and AKT2. Also mediates ubiquitination of free/unanchored polyubiquitin chain that leads to MAP3K7 activation. Leads to the activation of NF-kappa-B and JUN. May be essential for the formation of functional osteoclasts. Seems t…	NF-κB related gene	Homo sapiens	Gain-of-Function Mutation of Card14 Leads to Spontaneous Psoriasis-like Skin Inflammation through Enhanced Keratinocyte Response to IL-17A	10.1016/j.immuni.2018.05.012	hsa04064	NF-kappa B signaling pathway	7189
TRAP1	TNFR-Associated Protein 1	TNF receptor-associated protein 1	TRAP1 is a chaperone that expresses an ATPase activity. TRAP1 is involved in maintaining mitochondrial function and polarization, downstream of PINK1 and mitochondrial complex I. TRAP1 is a negative regulator of mitochondrial respiration able to modulate the balance between oxidative phosphorylation and aerobic glycolysis.	mitochondrial dysfunction	Homo sapiens	e mitochondrial chaperone TRAP1 promotes neoplastic growth by inhibiting succinate dehydrogenase	10.1016/j.cmet.2013.04.019	unknown	Unknown	10131
TRIM25	RNF147	Tripartite Motif Containing 25	unctions as a ubiquitin E3 ligase and as an ISG15 E3 ligase . Involved in innate immune defense against viruses by mediating ubiquitination of DDX58 and IFIH1. Mediates 'Lys-63'-linked polyubiquitination of the DDX58 N-terminal CARD-like region and may play a role in signal transduction that leads to the production of interferons in response to viral infection . Mediates 'Lys-63'-linked polyubiqu…	NF-κB related gene	Homo sapiens	TRIM25 has a dual function in the p53/Mdm2 circuit	10.1038/onc.2015.21	hsa04064	NF-kappa B signaling pathway	7706
TRPS1	GC79	Transcriptional Repressor GATA Binding 1	Transcriptional repressor. Binds specifically to GATA sequences and represses expression of GATA-regulated genes at selected sites and stages in vertebrate development. Regulates chondrocyte proliferation and differentiation. Executes multiple functions in proliferating chondrocytes, expanding the region of distal chondrocytes, activating proliferation in columnar cells and supporting the differe…	others	Homo sapiens	The RING finger protein RNF4, a co-regulator of transcription, interacts with the TRPS1 transcription factor.	10.1074/jbc.M306259200	unknown	Unknown	7227
TRPV1	Vanilloid Receptor Subtype 1	transient receptor potential cation channel subfamily V member 1	TRPV1 is involved in mediation of inflammatory pain and hyperalgesia. TRPV1 is sensitized by a phosphatidylinositol second messenger system activated by receptor tyrosine kinases, which involves PKC isozymes and PCL. TRPV1 can be activated by endogenous compounds, including 12-hydroperoxytetraenoic acid and bradykinin. TRPV1 acts as ionotropic endocannabinoid receptor with central neuromodulatory…	others	Homo sapiens	Molecular Determinants of Vanilloid Sensitivity in TRPV1	10.1074/jbc.M312577200	unknown	Unknown	7442
TSC1	Tuberous Sclerosis 1	Hamartin	In complex with TSC2, TSC1 inhibits the nutrient-mediated or growth factor-stimulated phosphorylation of S6K1 and EIF4EBP1 by negatively regulating mTORC1 signaling. TSC1 is involved in microtubule-mediated protein transport, but this seems to be due to unregulated mTOR signaling. TSC1 acts as a co-chaperone for HSP90AA1 facilitating HSP90AA1 chaperoning of protein clients such as kinases, TSC2 a…	deregulated nutrient sensing	Homo sapiens	Tuberous sclerosis complex-1 and -2 gene products function together to inhibit mammalian target of rapamycin (mTOR)-mediated downstream signaling	10.1073/pnas.202476899	hsa04211	Longevity regulating pathway	7248
TSC2	Tuberous Sclerosis 2	Tuberin	In complex with TSC1, this tumor suppressor inhibits the nutrient-mediated or growth factor-stimulated phosphorylation of S6K1 and EIF4EBP1 by negatively regulating mTORC1 signaling. TSC2 acts as a GTPase-activating protein (GAP) for the small GTPase RHEB, a direct activator of the protein kinase activity of mTORC1. TSC2 may also play a role in microtubule-mediated protein transport.	deregulated nutrient sensing	Homo sapiens	Tuberous sclerosis complex-1 and -3 gene products function together to inhibit mammalian target of rapamycin (mTOR)-mediated downstream signaling	10.1073/pnas.202476900	hsa04211	Longevity regulating pathway	7249
TXN	TRDX; ADF	thioredoxin	TXN participates in various redox reactions through the reversible oxidation of its active center dithiol to a disulfide and catalyzes dithiol-disulfide exchange reactions.	others	Homo sapiens	The role of thioredoxin in the aging process: involvement of oxidative stress	10.1089/152308603770310211	unknown	Unknown	7295
UBB	HEL-S-50	ubiquitin B	UBB exists either covalently attached to another protein, or free (unanchored).	loss of proteostasis	Homo sapiens	Long-term Proteasomal Inhibition in Transgenic Mice by UBB(+1) Expression Results in Dysfunction of Central Respiration Control Reminiscent of Brainstem Neuropathology in Alzheimer Patients	10.1007/s00401-012-1003-7	hsa04137	Mitophagy - animal	7314
UBE2I	UBC9	ubiquitin-conjugating enzyme E2I	UBE2I catalyzes the attachment of SUMO1 to other proteins. It is related to PCNA, suggesting it might play a role in DNA repair and perhaps even in aging.	genomic instability	Homo sapiens	RAD6-dependent DNA Repair Is Linked to Modification of PCNA by Ubiquitin and SUMO	10.1038/nature00991	unknown	Unknown	7329
UCHL1	PGP9.5; Uch-L1; PARK5	ubiquitin carboxyl-terminal esterase L1 (ubiquitin thiolesterase)	UCHL1 has both ligase and hydrolase activities, and it may be involved in protein degradation.	loss of proteostasis	Homo sapiens	The Neuron-Specific Protein PGP 9.5 Is a Ubiquitin Carboxyl-Terminal Hydrolase	10.1126/science.2530630	unknown	Unknown	7345
UCP1	Mitochondrial Brown Fat Uncoupling Protein 1	uncoupling protein 1 (mitochondrial, proton carrier)	UCP1 functions as a long-chain fatty acid/LCFA and proton symporter, simultaneously transporting one LCFA and one proton through the inner mitochondrial membrane. However, LCFAs remaining associated with the transporter via their hydrophobic tails, it results in an apparent transport of protons activated by LCFAs. UCP1 regulates the production of reactive oxygen species/ROS by mitochondria.	mitochondrial dysfunction	Homo sapiens	Expression, folding, and proton transport activity of human uncoupling protein-1 (UCP1) in lipid membranes: evidence for associated functional forms	10.1074/jbc.M113.509935	unknown	Unknown	7350
UCP2	Mitochondrial Uncoupling Protein 2; Solute Carrier Family 25 Member 8	uncoupling protein 2 (mitochondrial, proton carrier)	UCP are mitochondrial transporter proteins that create proton leaks across the inner mitochondrial membrane, thus uncoupling oxidative phosphorylation from ATP synthesis. As a result, energy is dissipated in the form of heat.	mitochondrial dysfunction	Homo sapiens	UCP2 transports C4 metabolites out of mitochondria, regulating glucose and glutamine oxidation	https://doi.org/10.1073/pnas.1317400111	unknown	Unknown	7351
UCP3	SLC25A9	uncoupling protein 3 (mitochondrial, proton carrier)	Mitochondrial uncoupling proteins create proton leaks across the inner mitochondrial membrane to uncouple oxidative phosphorylation from ATP synthesis resulting in energy being dissipated as heat.	mitochondrial dysfunction	Homo sapiens	Energy Metabolism in Uncoupling Protein 3 Gene Knockout Mice	10.1074/jbc.M910179199	unknown	Unknown	7352
ULK1	Serine/Threonine-Protein Kinase ULK1	Serine/threonine-protein kinase ULK1	ULK1 acts upstream of phosphatidylinositol 3-kinase PIK3C3 to regulate the formation of autophagophores, the precursors of autophagosomes. ULK1 is part of regulatory feedback loops in autophagy: acts both as a downstream effector and negative regulator of mammalian target of rapamycin complex 1 (mTORC1) via interaction with RPTOR. ULK1 is activated via phosphorylation by AMPK and also acts as a r…	others	Homo sapiens	Interaction of the Unc-51-like kinase and microtubule-associated protein light chain 3 related proteins in the brain: possible role of vesicular transport in axonal elongation	10.1016/s0169-328x(00)00218-7	hsa04211	Longevity regulating pathway	8408
VCAM1	CD106	Vascular Cell Adhesion Molecule 1	mportant in cell-cell recognition. Appears to function in leukocyte-endothelial cell adhesion. Interacts with integrin alpha-4/beta-1 (ITGA4/ITGB1) on leukocytes, and mediates both adhesion and signal transduction. The VCAM1/ITGA4/ITGB1 interaction may play a pathophysiologic role both in immune responses and in leukocyte emigration to sites of inflammation.	NF-κB related gene	Homo sapiens	Aged blood impairs hippocampal neural precursor activity and activates microglia via brain endothelial cell VCAM1	10.1038/s41591-019-0440-4	hsa04064	NF-kappa B signaling pathway	7412
VCP	TERA; P97	valosin containing protein	VCP is necessary for the fragmentation of Golgi stacks during mitosis and for their reassembly after mitosis. VCP is involved in the formation of the transitional endoplasmic reticulum (tER).	loss of proteostasis	Homo sapiens	VCP and PSMF1: Antagonistic Regulators of Proteasome Activity	10.1016/j.bbrc.2015.06.086	unknown	Unknown	7415
VEGFA	VEGF-A	vascular endothelial growth factor A	Growth factor active in angiogenesis, vasculogenesis and endothelial cell growth. VEGFA induces endothelial cell proliferation, promotes cell migration, inhibits apoptosis and induces permeabilization of blood vessels. VEGFA binds to the FLT1/VEGFR1 and KDR/VEGFR2 receptors, heparan sulfate and heparin.	others	Homo sapiens	Vascular endothelial growth factor induces cyclooxygenase-dependent proliferation of endothelial cells via the VEGF-2 receptor	10.1096/fj.00-0757fje	hsa04066	HIF-1 signaling pathway	7422
VEGFC	Flt4-L	Vascular Endothelial Growth Factor C	Growth factor active in angiogenesis, and endothelial cell growth, stimulating their proliferation and migration and also has effects on the permeability of blood vessels. May function in angiogenesis of the venous and lymphatic vascular systems during embryogenesis, and also in the maintenance of differentiated lymphatic endothelium in adults. Binds and activates KDR/VEGFR2 and FLT4/VEGFR3 recep…	senescence-associated secretory phenotype	Homo sapiens	Signatures of photo-aging and intrinsic aging in skin were revealed by transcriptome network analysis	10.18632/aging.101496	hsa04010	MAPK signaling pathway	7424
WNT2	IRP	Wnt Family Member	Ligand for members of the frizzled family of seven transmembrane receptors. Functions in the canonical Wnt signaling pathway that results in activation of transcription factors of the TCF/LEF family (PubMed:20018874). Functions as upstream regulator of FGF10 expression. Plays an important role in embryonic lung development. May contribute to embryonic brain development by regulating the prolifera…	senescence-associated secretory phenotype	Homo sapiens	SERPINH1 regulates EMT and gastric cancer metastasis via the Wnt/β-catenin signaling pathway	10.18632/aging.102831	hsa04150	mTOR signaling pathway	7472
WRN	RECQL2; RECQ3	Werner syndrome, RecQ helicase-like	Multifunctional enzyme that has both magnesium and ATP-dependent DNA-helicase activity and 3'->5' exonuclease activity towards double-stranded DNA with a 5'-overhang.	genomic instability	Homo sapiens	Aging Stem Cells. A Werner Syndrome Stem Cell Model Unveils Heterochromatin Alterations as a Driver of Homo sapiens Aging	10.1126/science.aaa1356	unknown	Unknown	7486
XIAP	IAP-Like Protein 1	X-Linked Inhibitor Of Apoptosis	Multi-functional protein which regulates not only caspases and apoptosis, but also modulates inflammatory signaling and immunity, copper homeostasis, mitogenic kinase signaling, cell proliferation, as well as cell invasion and metastasis. Acts as a direct caspase inhibitor. Directly bind to the active site pocket of CASP3 and CASP7 and obstructs substrate entry. Inactivates CASP9 by keeping it in…	NF-κB related gene	Homo sapiens	Elevated X-linked inhibitor of apoptosis protein (XIAP) expression uncovers detrimental prognosis in subgroups of neoadjuvant treated and T-cell rich esophageal adenocarcinoma	10.1186/s12885-019-5722-1	hsa04064	NF-kappa B signaling pathway	331
XPA	XPAC; XP1	xeroderma pigmentosum, complementation group A	XPA is primarily involved in DNA repair. The XPA protein functions in the recognition of DNA damage.	genomic instability	Homo sapiens	Xeroderma Pigmentosa Group A (XPA), Nucleotide Excision Repair and Regulation by ATR in Response to Ultraviolet Irradiation	10.1007/978-3-319-56017-5_4	unknown	Unknown	7507
XRCC5	KU80; KARP-1; Ku86	X-ray repair complementing defective repair in Chinese hamster cells 5 (double-strand-break rejoining)	The DNA repair protein Ku (a heterodimer of Ku70 and Ku80 subunits) associates with mammalian telomeres and contributes to telomere maintenance.	telomere attrition	Homo sapiens	Human Ku70/80 Associates Physically With Telomerase Through Interaction With hTERT	10.1074/jbc.M208542200	unknown	Unknown	7520
XRCC6	KU70; ML8; G22P1	X-ray repair complementing defective repair in Chinese hamster cells 6	Ku70 forms a heterodimer with Ku80, called Ku, that is critical for repairing DNA double-stand breaks by nonhomologous end joining and for maintaining telomeres. The Ku heterodimer is important for longevity assurance in mice.	others	Homo sapiens	Human Ku70/80 associates physically with telomerase through interaction with hTERT	10.1074/jbc.M208542200	unknown	Unknown	2547
YWHAZ	KCIP-1; 14-3-3-zeta; YWHAD	tyrosine 3-monooxygenase/tryptophan 5-monooxygenase activation protein, zeta	YWHAZ interacts with so many proteins, including many associated with ageing such as the?INS/IGF1?pathway, may be involved in stem cell development.	stem cell exhaustion	Homo sapiens	Proteomic Analysis Identifies That 14-3-3zeta Interacts With Beta-Catenin and Facilitates Its Activation by Akt	10.1073/pnas.0406499101	hsa04110	Cell cycle	7534
ZAP70	SRK	Zeta Chain Of T Cell Receptor Associated Protein Kinase 70	Tyrosine kinase that plays an essential role in regulation of the adaptive immune response. Regulates motility, adhesion and cytokine expression of mature T-cells, as well as thymocyte development. Contributes also to the development and activation of primary B-lymphocytes. When antigen presenting cells (APC) activate T-cell receptor (TCR), a serie of phosphorylations lead to the recruitment of Z…	NF-κB related gene	Homo sapiens	Otud7b facilitates T cell activation and inflammatory responses by regulating Zap70 ubiquitination	10.1084/jem.20151426	hsa04064	NF-kappa B signaling pathway	7535
ZMPSTE24	FACE-1; Ste24p; STE24	zinc metallopeptidase STE24	ZMPSTE24 is a zinc metalloprotease involved in the post-translational processing of?LMNA?precursors. ZMPSTE24-null mice have a short lifespan and show some signs of accelerated ageing.	genomic instability	Homo sapiens	Loss of ZMPSTE24 (FACE-1) Causes Autosomal Recessive Restrictive Dermopathy and Accumulation of Lamin A Precursors	10.1093/hmg/ddi159	unknown	Unknown	10269

## Sheet: TCGA_Pan cancer subtype
ID	Subtype	CancerType
TCGA-E9-A1NI-01A	AME3	BRCA
TCGA-A1-A0SP-01A	AME3	BRCA
TCGA-A8-A06X-01A	AME3	BRCA
TCGA-E2-A14T-01A	AME1	BRCA
TCGA-AC-A8OS-01A	AME2	BRCA
TCGA-A8-A09K-01A	AME3	BRCA
TCGA-OL-A5RY-01A	AME3	BRCA
TCGA-BH-A0DG-01A	AME2	BRCA
TCGA-B6-A0I9-01A	AME3	BRCA
TCGA-A2-A0CP-01A	AME2	BRCA
TCGA-A8-A07S-01A	AME1	BRCA
TCGA-AO-A12H-01A	AME1	BRCA
TCGA-AR-A1AU-01A	AME2	BRCA
TCGA-D8-A1X9-01A	AME3	BRCA
TCGA-A8-A07R-01A	AME3	BRCA
TCGA-AO-A12C-01A	AME2	BRCA
TCGA-V7-A7HQ-01A	AME3	BRCA
TCGA-A2-A1FZ-01A	AME2	BRCA
TCGA-AR-A251-01A	AME3	BRCA
TCGA-EW-A1PF-01A	AME3	BRCA
TCGA-BH-A18T-01A	AME3	BRCA
TCGA-AR-A24S-01A	AME2	BRCA
TCGA-AN-A041-01A	AME3	BRCA
TCGA-E2-A1LL-01A	AME3	BRCA
TCGA-E2-A1IJ-01A	AME2	BRCA
TCGA-AR-A24O-01A	AME2	BRCA
TCGA-XX-A899-01A	AME2	BRCA
TCGA-D8-A1XK-01A	AME3	BRCA
TCGA-AC-A5XS-01A	AME2	BRCA
TCGA-BH-A18L-01A	AME1	BRCA
TCGA-OL-A66J-01A	AME2	BRCA
TCGA-PE-A5DD-01A	AME3	BRCA
TCGA-AN-A04D-01A	AME3	BRCA
TCGA-4H-AAAK-01A	AME3	BRCA
TCGA-E9-A5FL-01A	AME3	BRCA
TCGA-E9-A24A-01A	AME3	BRCA
TCGA-BH-A1FM-01A	AME3	BRCA
TCGA-A8-A07C-01A	AME3	BRCA
TCGA-AR-A24Q-01A	AME3	BRCA
TCGA-AR-A2LE-01A	AME3	BRCA
TCGA-AR-A0U4-01A	AME3	BRCA
TCGA-GM-A2DN-01A	AME3	BRCA
TCGA-A7-A13D-01A	AME3	BRCA
TCGA-D8-A1JG-01B	AME3	BRCA
TCGA-E2-A570-01A	AME3	BRCA
TCGA-A2-A04Q-01A	AME3	BRCA
TCGA-A7-A6VV-01A	AME3	BRCA
TCGA-E2-A1IG-01A	AME3	BRCA
TCGA-E9-A1N6-01A	AME3	BRCA
TCGA-E9-A1NC-01A	AME3	BRCA
TCGA-A7-A3IZ-01A	AME1	BRCA
TCGA-AN-A0AK-01A	AME3	BRCA
TCGA-D8-A1JM-01A	AME3	BRCA
TCGA-OL-A5S0-01A	AME3	BRCA
TCGA-A8-A06Z-01A	AME1	BRCA
TCGA-AQ-A54O-01A	AME3	BRCA
TCGA-E2-A15S-01A	AME3	BRCA
TCGA-EW-A423-01A	AME3	BRCA
TCGA-C8-A273-01A	AME3	BRCA
TCGA-OL-A5RV-01A	AME2	BRCA
TCGA-AC-A2FM-01A	AME1	BRCA
TCGA-AO-A0JM-01A	AME3	BRCA
TCGA-BH-A0DP-01A	AME2	BRCA
TCGA-A2-A25E-01A	AME1	BRCA
TCGA-B6-A2IU-01A	AME2	BRCA
TCGA-BH-A18P-01A	AME3	BRCA
TCGA-E9-A22B-01A	AME3	BRCA
TCGA-A2-A0SW-01A	AME3	BRCA
TCGA-E2-A107-01A	AME1	BRCA
TCGA-E2-A1B6-01A	AME3	BRCA
TCGA-D8-A1XW-01A	AME3	BRCA
TCGA-A7-A0DC-01A	AME1	BRCA
TCGA-EW-A6SD-01A	AME3	BRCA
TCGA-AO-A0J3-01A	AME1	BRCA
TCGA-AN-A03X-01A	AME3	BRCA
TCGA-A8-A099-01A	AME1	BRCA
TCGA-E2-A14Z-01A	AME3	BRCA
TCGA-AR-A5QP-01A	AME3	BRCA
TCGA-AC-A62X-01A	AME3	BRCA
TCGA-BH-A42V-01A	AME2	BRCA
TCGA-B6-A0RS-01A	AME3	BRCA
TCGA-D8-A1JL-01A	AME3	BRCA
TCGA-BH-A0DZ-01A	AME3	BRCA
TCGA-A8-A06Y-01A	AME3	BRCA
TCGA-B6-A1KC-01B	AME1	BRCA
TCGA-C8-A135-01A	AME3	BRCA
TCGA-5L-AAT1-01A	AME3	BRCA
TCGA-AR-A24R-01A	AME3	BRCA
TCGA-S3-AA0Z-01A	AME3	BRCA
TCGA-D8-A1J8-01A	AME3	BRCA
TCGA-A2-A0ER-01A	AME1	BRCA
TCGA-E9-A1ND-01A	AME3	BRCA
TCGA-A2-A1G1-01A	AME3	BRCA
TCGA-A2-A0SU-01A	AME2	BRCA
TCGA-E2-A1LB-01A	AME3	BRCA
TCGA-E9-A1RD-01A	AME3	BRCA
TCGA-OL-A6VQ-01A	AME2	BRCA
TCGA-AQ-A04J-01A	AME3	BRCA
TCGA-AQ-A1H3-01A	AME2	BRCA
TCGA-A2-A259-01A	AME2	BRCA
TCGA-WT-AB44-01A	AME2	BRCA
TCGA-B6-A0IN-01A	AME3	BRCA
TCGA-E9-A1R3-01A	AME2	BRCA
TCGA-A8-A086-01A	AME3	BRCA
TCGA-AC-A3BB-01A	AME2	BRCA
TCGA-AC-A2QI-01A	AME3	BRCA
TCGA-BH-A1F5-01A	AME3	BRCA
TCGA-AC-A3HN-01A	AME2	BRCA
TCGA-BH-A1FG-01A	AME3	BRCA
TCGA-BH-A0DV-01A	AME2	BRCA
TCGA-UL-AAZ6-01A	AME3	BRCA
TCGA-AR-A255-01A	AME3	BRCA
TCGA-LD-A7W6-01A	AME3	BRCA
TCGA-AR-A24Z-01A	AME1	BRCA
TCGA-A1-A0SO-01A	AME3	BRCA
TCGA-A2-A3XS-01A	AME3	BRCA
TCGA-D8-A1X6-01A	AME1	BRCA
TCGA-BH-A0HF-01A	AME3	BRCA
TCGA-A7-A3J0-01A	AME1	BRCA
TCGA-AC-A23C-01A	AME3	BRCA
TCGA-LL-A442-01A	AME1	BRCA
TCGA-S3-A6ZH-01A	AME1	BRCA
TCGA-AC-A8OR-01A	AME1	BRCA
TCGA-AR-A1AX-01A	AME2	BRCA
TCGA-D8-A1XO-01A	AME3	BRCA
TCGA-E9-A1R2-01A	AME3	BRCA
TCGA-D8-A27M-01A	AME3	BRCA
TCGA-AN-A0FY-01A	AME1	BRCA
TCGA-BH-A0DX-01A	AME2	BRCA
TCGA-EW-A1IY-01A	AME3	BRCA
TCGA-A2-A04N-01A	AME2	BRCA
TCGA-A2-A0YF-01A	AME1	BRCA
TCGA-PE-A5DE-01A	AME2	BRCA
TCGA-EW-A1J5-01A	AME2	BRCA
TCGA-AO-A0JE-01A	AME3	BRCA
TCGA-BH-A1FN-01A	AME3	BRCA
TCGA-BH-A18V-01A	AME3	BRCA
TCGA-BH-A0BF-01A	AME3	BRCA
TCGA-B6-A409-01A	AME3	BRCA
TCGA-A2-A0CL-01A	AME2	BRCA
TCGA-A2-A0CO-01A	AME2	BRCA
TCGA-AC-A3QP-01A	AME2	BRCA
TCGA-AC-A2QJ-01A	AME3	BRCA
TCGA-B6-A0RM-01A	AME1	BRCA
TCGA-D8-A1JS-01A	AME1	BRCA
TCGA-A7-A26J-01A	AME3	BRCA
TCGA-A7-A13H-01A	AME2	BRCA
TCGA-AO-A126-01A	AME2	BRCA
TCGA-BH-A6R8-01A	AME1	BRCA
TCGA-A7-A0DB-01C	AME2	BRCA
TCGA-AC-A3TM-01A	AME3	BRCA
TCGA-AR-A0TQ-01A	AME3	BRCA
TCGA-GM-A2DH-01A	AME3	BRCA
TCGA-B6-A0RI-01A	AME3	BRCA
TCGA-A2-A1G0-01A	AME2	BRCA
TCGA-A2-A1FX-01A	AME1	BRCA
TCGA-A7-A26G-01A	AME3	BRCA
TCGA-E2-A1LI-01A	AME3	BRCA
TCGA-A8-A08P-01A	AME3	BRCA
TCGA-E2-A1IN-01A	AME3	BRCA
TCGA-BH-A0HA-01A	AME3	BRCA
TCGA-AO-A1KR-01A	AME3	BRCA
TCGA-3C-AALK-01A	AME3	BRCA
TCGA-BH-A0BV-01A	AME3	BRCA
TCGA-E2-A1IH-01A	AME2	BRCA
TCGA-XX-A89A-01A	AME3	BRCA
TCGA-E9-A1RH-01A	AME3	BRCA
TCGA-A8-A085-01A	AME1	BRCA
TCGA-E9-A1N3-01A	AME1	BRCA
[truncated: 1,932 more rows]

## Sheet: LIHC_Progeny_scores
ID	Pathway	Activity
[truncated: 5,936 more rows]

[truncated: 7 more sheets: GSE14520_Subtype, GSE54236_Subtype, GSE76427_Subtype, LIHC_limma_AME1_vs_others, LIHC_limma_AME2_vs_others, LIHC_limma_AME3_vs_others, LIHC_other_Subtypes]
