# Supplementary material for: Aging-related features predict prognosis and immunotherapy efficacy in hepatocellular carcinoma
Source: Front Immunol. 2022 Sep 15;13:951459. doi: 10.3389/fimmu.2022.951459 (PMC9521435; doi:10.3389/fimmu.2022.951459)
Supplement: Supplementary file 6 [file Table_2.xls]

## Sheet: qPCR_marker
	LO2			HepG2			HuH-6			SNU398
EEF1E1	1	1.06216	1.15029	3.45796	3.24658	3.79453	2.42326	2.19762	2.17489	1.58218	1.63118	2.10952
HDAC2	1	0.974679	1.15349	3.09711	2.97713	3.43884	4.79971	4.72379	4.38308	2.18695	2.30524	2.59893

## Sheet: qPCR_CCL19
HepG2	HuH-6	SNU398
1	0.23	0.28
1.04	0.21	0.22
1.12	0.27	0.21

## Sheet: model compare
	1 year AUC	3 year AUC	5 year AUC
MultiCox	0.859	0.824	0.799
Gradient_Boosting	0.79	0.814	0.786
Logistic	0.81	0.809	0.785
KNN	0.774	0.789	0.741
Bayes	0.81	0.808	0.748
ANNs	0.674	0.67	0.606
Decision Tree	0.499	0.426	0.442
